# Supplementary material for: ATRX mutations mediate an immunogenic phenotype and macrophage infiltration in neuroblastoma
Source: Cancer Lett. Author manuscript; Available in PMC 2025 May 7. (PMC12057689; doi:10.1016/j.canlet.2025.217495)
Supplement: Data4 [file NIHMS2078014-supplement-Data4.xlsx]

## Sheet: Deregulated_genes_FDR005absLog2
Ensembl_ID	Symbol	Entrez_Gene_Id	logFC	logCPM	F	PValue	FDR	in KO	in IFF
ENSG00000265763	ZNF488	118738	-1.57268	2.11573	50.6705	7.99247e-05	0.00984078	Down	Down
ENSG00000158270	COLEC12	81035	-2.20015	1.22238	46.5963	0.00010834	0.0114326	Down	Down
ENSG00000225783	MIAT	440823	-1.65224	2.20103	46.3343	0.000110566	0.0115217	Down	Down
ENSG00000158164	TMSB15A	11013	-1.01609	5.18024	43.9478	0.000133701	0.0119849	Down	Down
ENSG00000135097	MSI1	4440	-0.957901	4.41896	41.7488	0.000160559	0.0129592	Down	Down
ENSG00000175344	CHRNA7	1139	-1.11658	4.43095	40.5232	0.000178445	0.0131066	Down	Down
ENSG00000166664	CHRFAM7A	89832	-1.64415	1.82514	38.148	0.000220722	0.0139049	Down	Down
ENSG00000153404	PLEKHG4B	153478	-1.55976	3.25538	36.7573	0.000251294	0.0147529	Down	Down
ENSG00000178233	TMEM151B	441151	-1.42248	4.25809	28.6832	0.000609035	0.0232699	Down	Down
ENSG00000179603	GRM8	2918	-1.52635	3.02735	28.1698	0.000622123	0.0235208	Down	Down
ENSG00000163053	SLC16A14	151473	-1.57174	1.33012	24.035	0.00104246	0.0299065	Down	Down
ENSG00000273301	AC016717.2	NA	-1.84658	-0.00971035	21.406	0.00150346	0.0354031	Down	Down
ENSG00000150594	ADRA2A	150	-1.8954	5.6433	21.8835	0.00153602	0.0358683	Down	Down
ENSG00000220804	LINC01881	NA	-1.34837	-0.0413283	18.7882	0.00224263	0.0428801	Down	Down
ENSG00000112394	SLC16A10	117247	-0.979873	2.34048	18.3976	0.00238878	0.0443948	Down	Down
ENSG00000071967	CYBRD1	79901	5.45677	0.317393	29.7555	0.000562574	0.0222505	Up	Down
ENSG00000223756	TSSC2	NA	4.89047	4.00114	175.905	7.3368e-07	0.00135918	Up	Up
ENSG00000170959	DCDC1	341019	4.32896	2.35312	100.343	6.07393e-06	0.00533004	Up	Up
ENSG00000174500	GCSAM	257144	4.94258	1.67575	86.1192	1.09341e-05	0.00609389	Up	Up
ENSG00000116885	OSCP1	127700	1.15081	3.79619	78.8793	1.52643e-05	0.00613692	Up	Up
ENSG00000134569	LRP4	4038	1.19176	6.11055	74.0006	1.94707e-05	0.00613692	Up	Up
ENSG00000162407	PLPP3	8613	1.09102	4.02342	71.9031	2.17164e-05	0.00613692	Up	Up
ENSG00000170927	PKHD1	5314	1.74493	2.33984	65.1016	3.15953e-05	0.00690714	Up	Up
ENSG00000132386	SERPINF1	5176	2.90291	4.63584	66.5325	3.41514e-05	0.00697643	Up	Up
ENSG00000148948	LRRC4C	57689	1.60358	4.64592	58.0038	4.95671e-05	0.00817724	Up	Up
ENSG00000112343	TRIM38	10475	4.58287	1.49514	57.2082	5.3825e-05	0.00845627	Up	Up
ENSG00000279675	AC080100.1	NA	1.99926	1.04342	52.7646	6.89202e-05	0.00936848	Up	Up
ENSG00000170962	PDGFD	80310	1.27785	2.45041	50.0135	8.38195e-05	0.0100733	Up	Up
ENSG00000141579	ZNF750	79755	3.2898	0.364995	45.3405	0.000119544	0.0116522	Up	Up
ENSG00000180921	FAM83H	286077	4.72797	-0.366093	45.2929	0.000119996	0.0116522	Up	Up
ENSG00000064012	CASP8	841	2.7203	2.96469	45.7089	0.000122319	0.0116522	Up	Up
ENSG00000135363	LMO2	4005	1.2189	3.24199	45.0251	0.000122581	0.0116522	Up	Up
ENSG00000223561	AC005165.1	646588	3.03097	-0.564747	44.7797	0.000125009	0.0116522	Up	Up
ENSG00000249853	HS3ST5	222537	1.43705	3.8977	39.7507	0.000190996	0.0134366	Up	Up
ENSG00000163637	PRICKLE2	166336	3.10412	2.71934	40.1139	0.000204696	0.0136044	Up	Up
ENSG00000117595	IRF6	3664	1.54132	4.1241	38.3748	0.000221523	0.0139049	Up	Up
ENSG00000086570	FAT2	2196	3.36885	-0.694103	35.665	0.000279056	0.0154575	Up	Up
ENSG00000144810	COL8A1	1295	5.53284	-1.15563	34.4559	0.000314366	0.016322	Up	Up
ENSG00000173546	CSPG4	1464	2.4681	3.14966	35.346	0.000315866	0.016322	Up	Up
ENSG00000091986	CCDC80	151887	2.07987	3.71694	35.0348	0.000325478	0.0163646	Up	Up
ENSG00000025434	NR1H3	10062	1.12094	3.03808	31.5521	0.000424723	0.0189342	Up	Up
ENSG00000160172	FAM86C2P	645332	1.03346	3.71441	30.7257	0.000464607	0.0198626	Up	Up
ENSG00000105643	ARRDC2	27106	1.93143	1.05693	29.3728	0.000540464	0.0220591	Up	Up
ENSG00000271447	MMP28	79148	1.20093	3.40504	28.6911	0.00058451	0.022664	Up	Up
ENSG00000164308	ERAP2	64167	4.85979	1.5085	28.2044	0.000691305	0.0248408	Up	Up
ENSG00000120885	CLU	1191	0.956415	7.9931	27.1637	0.00072211	0.0252362	Up	Up
ENSG00000127324	TSPAN8	7103	2.75569	2.32816	27.0363	0.000768769	0.0256539	Up	Up
ENSG00000111348	ARHGDIB	397	1.57723	1.82625	25.9204	0.000816712	0.0265958	Up	Up
ENSG00000011201	ANOS1	3730	2.18521	3.32984	25.6343	0.000912038	0.0282123	Up	Up
ENSG00000181381	DDX60L	91351	2.78814	1.69022	25.2468	0.000922577	0.0284328	Up	Up
ENSG00000198771	RCSD1	92241	2.36523	-0.212807	24.5974	0.000967801	0.0289178	Up	Up
ENSG00000013364	MVP	9961	1.91563	3.55767	23.5164	0.00119787	0.0321612	Up	Up
ENSG00000157388	CACNA1D	776	1.19903	4.16561	23.1208	0.00120482	0.0321923	Up	Up
ENSG00000101670	LIPG	9388	2.12275	2.64904	23.141	0.00122363	0.0323835	Up	Up
ENSG00000204946	ZNF783	100289678	0.902214	2.03004	22.6484	0.00125945	0.0329042	Up	Up
ENSG00000183242	WT1-AS	NA	1.61066	0.345767	22.4549	0.00129404	0.0331211	Up	Up
ENSG00000080823	MOK	5891	0.979619	2.34619	22.2246	0.00133675	0.0335151	Up	Up
ENSG00000060718	COL11A1	1301	1.78976	3.21642	22.2203	0.00139291	0.0342537	Up	Up
ENSG00000109205	ODAM	54959	2.10785	1.92399	20.3249	0.00180835	0.0385676	Up	Up
ENSG00000075651	PLD1	5337	2.79615	1.79579	20.2659	0.00189317	0.0391265	Up	Up
ENSG00000091592	NLRP1	22861	0.785091	6.28575	19.8121	0.00194461	0.0398263	Up	Up
ENSG00000104044	OCA2	4948	1.76351	1.86214	19.684	0.00194727	0.0398263	Up	Up
ENSG00000188897	AC099489.1	400499	2.71715	-0.826295	19.4313	0.00202541	0.0406436	Up	Up
ENSG00000184937	WT1	7490	1.32593	4.28658	19.6837	0.00206427	0.0410833	Up	Up
ENSG00000204267	TAP2	6891	3.20764	-0.11514	19.1791	0.00216454	0.0420666	Up	Up
ENSG00000270607	AC009549.1	NA	1.40021	1.00081	18.5088	0.002346	0.043811	Up	Up
ENSG00000085224	ATRX	546	-2.3286	5.85796	728.711	1.94226e-09	3.23833e-05	Down	#N/A
ENSG00000158748	HTR6	3362	-3.66594	1.08559	253.686	1.48672e-07	0.000826268	Down	#N/A
ENSG00000108591	DRG2	1819	-1.86249	4.34231	199.617	3.92532e-07	0.00130894	Down	#N/A
ENSG00000119283	TRIM67	440730	-5.06786	3.71576	195.132	4.97103e-07	0.00135918	Down	#N/A
ENSG00000151952	TMEM132D	121256	-6.76634	-0.256173	174.343	6.76771e-07	0.00135918	Down	#N/A
ENSG00000112137	PHACTR1	221692	-1.6213	3.97966	117.128	3.29036e-06	0.00422001	Down	#N/A
ENSG00000177706	FAM20C	56975	-1.45755	4.1361	114.591	3.58617e-06	0.00422358	Down	#N/A
ENSG00000177181	RIMKLA	284716	-1.16926	4.41537	112.915	3.79978e-06	0.00422358	Down	#N/A
ENSG00000081181	ARG2	384	-1.16943	4.27752	106.598	4.7611e-06	0.00492198	Down	#N/A
ENSG00000151948	GLT1D1	144423	-6.25972	0.0639342	90.2544	9.0942e-06	0.00606511	Down	#N/A
ENSG00000087495	PHACTR3	116154	-3.05069	2.32716	82.106	1.30918e-05	0.00609389	Down	#N/A
ENSG00000166862	CACNG2	10369	-4.48528	0.99862	77.58	1.63099e-05	0.00613692	Down	#N/A
ENSG00000176887	SOX11	6664	-0.794708	7.35442	74.2837	1.919e-05	0.00613692	Down	#N/A
ENSG00000261675	AL022313.4	NA	-4.96238	-0.267319	74.0788	1.93927e-05	0.00613692	Down	#N/A
ENSG00000172794	RAB37	326624	-4.93311	2.42671	75.4406	2.10665e-05	0.00613692	Down	#N/A
ENSG00000111674	ENO2	2026	-0.973512	7.38475	69.1678	2.51496e-05	0.00655186	Down	#N/A
ENSG00000277586	NEFL	4747	-1.36879	7.3564	66.9178	2.97939e-05	0.00690714	Down	#N/A
ENSG00000109062	SLC9A3R1	9368	-0.923061	5.51685	64.936	3.18989e-05	0.00690714	Down	#N/A
ENSG00000127564	PKMYT1	9088	-0.864166	5.04055	64.4683	3.2776e-05	0.0069174	Down	#N/A
ENSG00000116544	DLGAP3	58512	-1.23337	3.08404	64.0118	3.36611e-05	0.00697643	Down	#N/A
ENSG00000213023	SYT3	84258	-0.795817	4.24336	60.0663	4.26908e-05	0.00773679	Down	#N/A
ENSG00000101098	RIMS4	140730	-0.771003	6.35955	56.2349	5.45139e-05	0.00845627	Down	#N/A
ENSG00000141934	PLPP2	8612	-5.55714	1.24163	58.0502	5.52502e-05	0.00845627	Down	#N/A
ENSG00000110436	SLC1A2	6506	-2.67027	2.34338	50.9539	8.06533e-05	0.00984078	Down	#N/A
ENSG00000068615	REEP1	65055	-1.1853	4.59215	49.8706	8.46973e-05	0.0100733	Down	#N/A
ENSG00000144218	AFF3	3899	-0.966511	3.58422	49.6695	8.59522e-05	0.0100733	Down	#N/A
ENSG00000187231	SESTD1	91404	-1.10054	5.21427	49.2331	8.87561e-05	0.0101586	Down	#N/A
ENSG00000182916	TCEAL7	56849	-0.833963	4.97037	47.4488	0.00010147	0.0109316	Down	#N/A
ENSG00000263006	ROCK1P1	727758	-2.56786	-1.51983	45.9761	0.000113702	0.0116155	Down	#N/A
ENSG00000073150	PANX2	56666	-1.94114	0.551866	44.9133	0.00012368	0.0116522	Down	#N/A
ENSG00000253230	LINC00599	157627	-3.86893	-0.0414281	44.9522	0.000124357	0.0116522	Down	#N/A
ENSG00000188322	SBK1	388228	-0.832836	5.76884	44.0316	0.000132792	0.0119678	Down	#N/A
ENSG00000272512	AL645608.8	NA	-5.04615	-1.35146	43.2074	0.000142074	0.0122051	Down	#N/A
ENSG00000139116	KIF21A	55605	-1.19656	6.85128	43.4598	0.000146335	0.0122051	Down	#N/A
ENSG00000159784	FAM131B	9715	-2.16559	-0.538993	42.2438	0.000153969	0.0125225	Down	#N/A
ENSG00000104722	NEFM	4741	-2.29477	5.3696	43.4232	0.000162341	0.0129751	Down	#N/A
ENSG00000139767	SRRM4	84530	-0.817431	4.02059	41.1728	0.000168674	0.0129919	Down	#N/A
ENSG00000135454	B4GALNT1	2583	-1.96155	4.47731	42.315	0.000170382	0.0129919	Down	#N/A
ENSG00000146216	TTBK1	84630	-0.950299	3.33812	40.9368	0.000172145	0.0129919	Down	#N/A
ENSG00000111728	ST8SIA1	6489	-1.4919	2.47398	40.0997	0.000185195	0.013396	Down	#N/A
ENSG00000011332	DPF1	8193	-0.766971	4.38356	40.0877	0.00018539	0.013396	Down	#N/A
ENSG00000122254	HS3ST2	9956	-4.29111	3.4731	41.5309	0.000189419	0.0134366	Down	#N/A
ENSG00000150551	LYPD1	116372	-2.56271	4.31218	40.9912	0.000198158	0.013547	Down	#N/A
ENSG00000198208	RPS6KL1	83694	-1.27839	2.31852	39.3157	0.000198546	0.013547	Down	#N/A
ENSG00000006116	CACNG3	10368	-8.31747	-0.934946	79.827	0.00020144	0.013547	Down	#N/A
ENSG00000272405	AL365181.3	NA	-1.13103	4.09666	38.8825	0.000206436	0.0136044	Down	#N/A
ENSG00000101265	RASSF2	9770	-1.58669	1.71236	38.7897	0.000208176	0.0136114	Down	#N/A
ENSG00000170577	SIX2	10736	-3.86261	-0.94391	38.1479	0.000220723	0.0139049	Down	#N/A
ENSG00000101349	PAK5	57144	-1.08668	2.15211	38.0931	0.000221838	0.0139049	Down	#N/A
ENSG00000146267	FAXC	84553	-0.916115	4.92182	37.9328	0.000225138	0.0140589	Down	#N/A
ENSG00000155265	GOLGA7B	401647	-0.88491	3.56716	37.7273	0.000229458	0.0141846	Down	#N/A
ENSG00000101166	PRELID3B	51012	-1.63365	5.69083	38.755	0.000231041	0.0141846	Down	#N/A
ENSG00000076344	RGS11	8786	-4.09423	-1.5695	37.3092	0.00023857	0.0144242	Down	#N/A
ENSG00000272163	AF106564.1	NA	-1.28622	3.11441	36.9088	0.000247718	0.0147486	Down	#N/A
ENSG00000196361	ELAVL3	1995	-1.00966	6.33196	37.0422	0.000250514	0.0147529	Down	#N/A
ENSG00000166825	ANPEP	290	-2.6341	-0.124605	36.0451	0.000268983	0.01528	Down	#N/A
ENSG00000188803	SHISA6	388336	-10.9825	1.65257	78.7627	0.000273949	0.0153494	Down	#N/A
ENSG00000206432	TMEM200C	645369	-2.26655	1.6444	35.6995	0.000278121	0.0154571	Down	#N/A
ENSG00000122585	NPY	4852	-1.95435	5.70233	36.7362	0.000288147	0.0156552	Down	#N/A
ENSG00000141622	RNF165	494470	-1.27388	4.48348	35.0952	0.000301884	0.0161418	Down	#N/A
ENSG00000120437	ACAT2	39	-0.936148	7.62762	34.4643	0.000320205	0.0163265	Down	#N/A
ENSG00000258017	AC011603.2	NA	-1.22746	1.80751	34.0982	0.00032586	0.0163646	Down	#N/A
ENSG00000107105	ELAVL2	1993	-1.1864	5.29527	34.1066	0.000338115	0.0167718	Down	#N/A
ENSG00000266402	SNHG25	NA	-2.01444	-0.47543	33.5802	0.000343446	0.0168916	Down	#N/A
ENSG00000171094	ALK	238	-0.958301	5.50334	33.4034	0.000349717	0.0169522	Down	#N/A
ENSG00000198873	GRK5	2869	-1.24553	3.44505	33.3739	0.000350777	0.0169522	Down	#N/A
ENSG00000114268	PFKFB4	5210	-0.910574	3.47443	33.1662	0.000358351	0.0172682	Down	#N/A
ENSG00000250979	AC022905.1	NA	-1.78485	-1.42589	32.9387	0.000366886	0.0174727	Down	#N/A
ENSG00000219438	FAM19A5	25817	-2.69055	4.73627	34.1832	0.00036724	0.0174727	Down	#N/A
ENSG00000163377	FAM19A4	151647	-0.990367	2.27605	32.9045	0.000368189	0.0174727	Down	#N/A
ENSG00000188290	HES4	57801	-3.11822	2.17196	33.7281	0.000370754	0.0174727	Down	#N/A
ENSG00000105767	CADM4	199731	-1.04614	4.2175	32.2168	0.000395688	0.0182751	Down	#N/A
ENSG00000171004	HS6ST2	90161	-1.50117	5.42942	32.9725	0.000400065	0.0183754	Down	#N/A
ENSG00000167371	PRRT2	112476	-1.31803	1.91475	31.8469	0.00041153	0.0187877	Down	#N/A
ENSG00000180287	PLD5	200150	-2.09047	3.13427	32.3318	0.000412718	0.0187877	Down	#N/A
ENSG00000076003	MCM6	4175	-0.753292	7.97225	31.671	0.00041934	0.0188076	Down	#N/A
ENSG00000182022	CHST15	51363	-1.46615	5.73844	32.046	0.000440064	0.0194105	Down	#N/A
ENSG00000154478	GPR26	2849	-4.31834	-0.690262	31.4621	0.000446402	0.0195351	Down	#N/A
ENSG00000099617	EFNA2	1943	-1.38119	1.86461	30.7887	0.000461405	0.0198046	Down	#N/A
ENSG00000037965	HOXC8	3224	-1.02376	3.22988	30.7757	0.000462064	0.0198046	Down	#N/A
ENSG00000137285	TUBB2B	347733	-0.82204	8.14075	29.8532	0.000511882	0.0214727	Down	#N/A
ENSG00000243678	NME2	4831	-1.21319	1.58523	29.7891	0.000515587	0.0215448	Down	#N/A
ENSG00000101180	HRH3	11255	-0.962481	4.08523	29.6161	0.000525749	0.0218796	Down	#N/A
ENSG00000125966	MMP24	10893	-0.907007	5.36437	29.5044	0.000532444	0.0220182	Down	#N/A
ENSG00000105605	CACNG7	59284	-0.953536	3.35673	29.4879	0.000533442	0.0220182	Down	#N/A
ENSG00000118263	KLF7	8609	-0.989491	6.60906	29.6093	0.000546698	0.022124	Down	#N/A
ENSG00000110900	TSPAN11	441631	-0.833634	3.82793	29.2464	0.000548312	0.0221356	Down	#N/A
ENSG00000114923	SLC4A3	6508	-1.50607	2.29497	28.9926	0.000564502	0.0222505	Down	#N/A
ENSG00000009954	BAZ1B	9031	-0.772755	6.76997	28.6691	0.000586002	0.0226692	Down	#N/A
ENSG00000106477	CEP41	95681	-0.802138	4.71523	28.0862	0.000627369	0.0235522	Down	#N/A
ENSG00000187714	SLC18A3	6572	-1.37277	4.86864	28.4019	0.000655217	0.0242785	Down	#N/A
ENSG00000067840	PDZD4	57595	-1.44592	4.65537	28.3434	0.00065964	0.0242785	Down	#N/A
ENSG00000008197	TFAP2D	83741	-2.07178	-0.948431	27.4412	0.000677463	0.0245551	Down	#N/A
ENSG00000196368	NUDT11	55190	-4.19647	2.74481	27.685	0.000734014	0.0252362	Down	#N/A
ENSG00000182118	FAM89A	375061	-0.768959	5.07409	26.7234	0.000739175	0.0252362	Down	#N/A
ENSG00000112972	HMGCS1	3157	-0.797089	8.38134	26.5441	0.000755663	0.0253448	Down	#N/A
ENSG00000166508	MCM7	4176	-0.757605	8.43512	26.5297	0.000757015	0.0253448	Down	#N/A
ENSG00000197943	PLCG2	5336	-1.17414	1.395	26.3993	0.000769324	0.0256539	Down	#N/A
ENSG00000118513	MYB	4602	-1.05677	1.89613	26.3105	0.000777845	0.0258209	Down	#N/A
ENSG00000167363	FN3K	64122	-1.05015	2.64998	26.0674	0.00080179	0.0262123	Down	#N/A
ENSG00000279232	AC008522.1	NA	-2.34181	-1.83773	26.024	0.000806157	0.0263034	Down	#N/A
ENSG00000152954	NRSN1	140767	-1.05009	3.56426	25.8666	0.000822256	0.0267052	Down	#N/A
ENSG00000164076	CAMKV	79012	-0.882777	5.10919	25.8567	0.000823277	0.0267052	Down	#N/A
ENSG00000102879	CORO1A	11151	-0.774272	3.74542	25.7138	0.000838262	0.0269675	Down	#N/A
ENSG00000245870	LINC00682	101927074	-1.40084	3.97825	25.819	0.000856163	0.0272401	Down	#N/A
ENSG00000180806	HOXC9	3225	-1.01161	2.77569	25.5178	0.000859372	0.0272401	Down	#N/A
ENSG00000163638	ADAMTS9	56999	-0.91232	7.52504	25.534	0.000887357	0.02781	Down	#N/A
ENSG00000049769	PPP1R3F	89801	-1.09976	2.9107	24.8834	0.000932375	0.0286817	Down	#N/A
ENSG00000154655	L3MBTL4	91133	-1.78264	1.39272	24.768	0.000946471	0.0287653	Down	#N/A
ENSG00000156959	LHFPL4	375323	-0.952024	5.03187	24.857	0.000949695	0.0287896	Down	#N/A
ENSG00000112902	SEMA5A	9037	-1.30964	4.83418	25.1924	0.000963981	0.0289178	Down	#N/A
ENSG00000198885	ITPRIPL1	150771	-0.769451	5.42702	24.5384	0.000975308	0.0290623	Down	#N/A
ENSG00000228203	RNF144A-AS1	386597	-0.976019	3.18203	24.5131	0.000978551	0.0290827	Down	#N/A
ENSG00000003987	MTMR7	9108	-0.90405	3.43795	24.3418	0.00100088	0.0293294	Down	#N/A
ENSG00000063015	SEZ6	124925	-0.764569	5.34031	24.3062	0.0010056	0.0294115	Down	#N/A
ENSG00000258947	TUBB3	10381	-1.64732	1.95779	23.9937	0.00104822	0.0299065	Down	#N/A
ENSG00000162545	CAMK2N1	55450	-1.28294	4.067	24.1329	0.00106304	0.0299392	Down	#N/A
ENSG00000260318	COX6CP1	NA	-1.75858	-1.54879	23.6484	0.00109795	0.0306634	Down	#N/A
ENSG00000141431	ASXL3	80816	-1.45984	1.79287	23.3849	0.00113789	0.03123	Down	#N/A
ENSG00000054356	PTPRN	5798	-0.758213	7.4639	23.3525	0.00115637	0.031401	Down	#N/A
ENSG00000215397	SCRT2	85508	-1.63189	2.94494	23.2152	0.00119649	0.0321612	Down	#N/A
ENSG00000147872	PLIN2	123	-1.95018	2.73032	23.2104	0.00121512	0.0323638	Down	#N/A
ENSG00000055163	CYFIP2	26999	-0.960783	5.82913	23.1027	0.00122042	0.0323835	Down	#N/A
ENSG00000275713	HIST1H2BH	8345	-1.32423	0.934156	22.8415	0.00122609	0.0323971	Down	#N/A
ENSG00000182901	RGS7	6000	-0.86438	2.84003	22.8251	0.00122888	0.0324194	Down	#N/A
ENSG00000183960	KCNH8	131096	-0.778159	3.73766	22.7777	0.00123699	0.0325305	Down	#N/A
ENSG00000125851	PCSK2	5126	-4.82996	1.84472	23.335	0.00126028	0.0329042	Down	#N/A
ENSG00000214076	CPSF1P1	NA	-1.22429	0.275164	22.6393	0.00126107	0.0329042	Down	#N/A
ENSG00000137267	TUBB2A	7280	-0.898331	5.62999	22.713	0.00127432	0.0330479	Down	#N/A
ENSG00000144057	ST6GAL2	84620	-1.33996	3.78324	22.6364	0.00130116	0.0331211	Down	#N/A
ENSG00000179242	CDH4	1002	-2.03633	4.48017	22.9244	0.00133153	0.033485	Down	#N/A
ENSG00000108387	SEPT4	5414	-1.24326	0.295699	22.2076	0.00133997	0.0335456	Down	#N/A
ENSG00000103056	SMPD3	55512	-1.31406	3.33971	22.2152	0.00135692	0.0337166	Down	#N/A
ENSG00000172209	GPR22	2845	-3.34104	1.9287	22.6657	0.00137899	0.0340022	Down	#N/A
ENSG00000150394	CDH8	1006	-2.92765	1.78223	22.1706	0.00143882	0.0347673	Down	#N/A
ENSG00000149927	DOC2A	8448	-0.918984	2.01897	21.6697	0.00144707	0.0348206	Down	#N/A
ENSG00000115468	EFHD1	80303	-1.37816	0.131385	21.6191	0.00145768	0.0349193	Down	#N/A
ENSG00000234688	AL049749.1	NA	-3.6349	-1.53446	21.5189	0.00149317	0.0353041	Down	#N/A
ENSG00000087842	PIR	8544	-0.773822	4.69	21.3824	0.00150862	0.0354271	Down	#N/A
ENSG00000229689	AC009237.3	NA	-1.11828	1.51126	21.3249	0.00152134	0.0356143	Down	#N/A
ENSG00000187867	PALM3	342979	-1.24136	3.80535	21.4112	0.00154028	0.0359077	Down	#N/A
ENSG00000155816	FMN2	56776	-0.843481	3.6684	21.2264	0.00154341	0.0359077	Down	#N/A
ENSG00000213088	ACKR1	2532	-1.19926	-0.664724	21.2231	0.00154416	0.0359077	Down	#N/A
ENSG00000229953	AL590666.2	NA	-0.992885	2.04742	21.1432	0.00156237	0.0360796	Down	#N/A
ENSG00000129757	CDKN1C	1028	-1.86008	-1.09499	21.0232	0.00159025	0.0363209	Down	#N/A
ENSG00000273032	DGCR9	25787	-1.90131	-1.71467	20.9882	0.00159849	0.0364093	Down	#N/A
ENSG00000166145	SPINT1	6692	-1.07602	1.47462	20.8908	0.0016217	0.0367294	Down	#N/A
ENSG00000128268	MGAT3	4248	-0.855002	5.12982	20.914	0.00163719	0.036838	Down	#N/A
ENSG00000177803	AC112247.1	NA	-1.77913	-1.93139	20.632	0.00168544	0.0374428	Down	#N/A
ENSG00000133985	TTC9	23508	-0.768624	3.07634	20.3524	0.00175787	0.0380422	Down	#N/A
ENSG00000230699	AL645608.3	NA	-1.37524	0.781569	20.3352	0.00176243	0.0380422	Down	#N/A
ENSG00000143858	SYT2	127833	-1.03669	5.13101	20.5708	0.00176258	0.0380422	Down	#N/A
ENSG00000119862	LGALSL	29094	-0.9237	3.96321	20.1736	0.0018062	0.0385676	Down	#N/A
ENSG00000170681	CAVIN4	347273	-0.823086	2.68587	20.1611	0.00180964	0.0385676	Down	#N/A
ENSG00000146918	NCAPG2	54892	-0.830979	5.61803	20.0665	0.0018631	0.0389267	Down	#N/A
ENSG00000001630	CYP51A1	1595	-0.765014	2.28528	19.9073	0.00188129	0.039062	Down	#N/A
ENSG00000263958	AC091138.1	100505797	-1.29019	-0.407222	19.8939	0.00188516	0.0390936	Down	#N/A
ENSG00000153904	DDAH1	23576	-0.969044	6.21326	20.2486	0.00189807	0.0391664	Down	#N/A
ENSG00000128564	VGF	7425	-2.1549	7.22545	20.1432	0.00197397	0.040153	Down	#N/A
ENSG00000124212	PTGIS	5740	-1.55963	0.770299	19.4493	0.00201972	0.0406436	Down	#N/A
ENSG00000156395	SORCS3	22986	-1.28485	-1.05872	19.3402	0.00205454	0.0410591	Down	#N/A
ENSG00000269951	AC090181.2	NA	-0.970605	0.369599	19.3348	0.00205628	0.0410591	Down	#N/A
ENSG00000136274	NACAD	23148	-1.01691	4.6982	19.2991	0.00212429	0.0418303	Down	#N/A
ENSG00000272398	CD24	100133941	-0.828747	8.40536	19.2853	0.00212889	0.0418303	Down	#N/A
ENSG00000122733	PHF24	23349	-1.26915	1.1554	19.1114	0.00213002	0.0418303	Down	#N/A
ENSG00000279495	AL928654.5	NA	-1.07348	-0.307529	19.1036	0.00213268	0.0418332	Down	#N/A
ENSG00000184260	HIST2H2AC	8338	-1.00555	1.00254	19.0682	0.00214467	0.0419055	Down	#N/A
ENSG00000117477	CCDC181	57821	-0.754405	3.16824	19.0462	0.00215219	0.0419303	Down	#N/A
ENSG00000006634	DBF4	10926	-0.786344	5.09481	18.7619	0.00226057	0.0430458	Down	#N/A
ENSG00000162981	FAM84A	151354	-1.09624	2.61529	18.7145	0.00226934	0.0430458	Down	#N/A
ENSG00000267216	AC020915.2	NA	-1.31919	-0.752791	18.5554	0.00232836	0.0436825	Down	#N/A
ENSG00000075213	SEMA3A	10371	-1.85196	3.73254	19.0536	0.00232914	0.0436825	Down	#N/A
ENSG00000168830	HTR1E	3354	-0.828109	3.65422	18.3281	0.00241599	0.0446397	Down	#N/A
ENSG00000163449	TMEM169	92691	-0.898645	4.82082	18.3097	0.0024719	0.0452685	Down	#N/A
ENSG00000255330	SOGA3	387104	-1.18124	-0.207942	18.1728	0.00247822	0.0453064	Down	#N/A
ENSG00000176490	DIRAS1	148252	-0.94041	4.60195	18.174	0.00252946	0.0458255	Down	#N/A
ENSG00000144354	CDCA7	83879	-0.754391	5.81964	18.102	0.00254111	0.0458255	Down	#N/A
ENSG00000141576	RNF157	114804	-1.02517	5.72524	18.2831	0.00257338	0.0461354	Down	#N/A
ENSG00000154975	CA10	56934	-2.00363	-0.582915	17.9143	0.00258632	0.0462886	Down	#N/A
ENSG00000130203	APOE	348	-1.15771	3.8577	18.0643	0.00258775	0.0462886	Down	#N/A
ENSG00000166111	SVOP	55530	-0.882375	3.99153	17.8948	0.00259471	0.0462886	Down	#N/A
ENSG00000134072	CAMK1	8536	-0.764691	3.42854	17.8796	0.00260127	0.0462886	Down	#N/A
ENSG00000225206	MIR137HG	400765	-1.33943	0.763379	17.8081	0.00263243	0.0465435	Down	#N/A
ENSG00000186897	C1QL4	338761	-1.01034	2.39989	17.7114	0.00267527	0.0469525	Down	#N/A
ENSG00000076864	RAP1GAP	5909	-0.791237	3.13659	17.6881	0.00268575	0.04699	Down	#N/A
ENSG00000171812	COL8A2	1296	-2.00774	-0.648024	17.6215	0.00271593	0.047268	Down	#N/A
ENSG00000198570	RD3	343035	-1.43894	4.13329	17.848	0.00276162	0.0475665	Down	#N/A
ENSG00000100433	KCNK10	54207	-1.03687	3.65187	17.448	0.00280636	0.0479587	Down	#N/A
ENSG00000241634	AC069499.1	NA	-1.08523	-0.24601	17.4105	0.00281437	0.0479587	Down	#N/A
ENSG00000127561	SYNGR3	9143	-0.774744	2.49104	17.2798	0.00287754	0.0487416	Down	#N/A
ENSG00000237194	SNAI1P1	NA	-1.26669	-0.880688	17.1572	0.00293843	0.0492417	Down	#N/A
ENSG00000141314	RHBDL3	162494	-0.996858	2.3322	17.1311	0.00295159	0.0493231	Down	#N/A
ENSG00000007174	DNAH9	1770	-2.1117	-0.65447	17.0842	0.00297543	0.0495885	Down	#N/A
ENSG00000106333	PCOLCE	5118	-0.792924	7.14706	17.2543	0.00297585	0.0495885	Down	#N/A
ENSG00000125878	TCF15	6939	-1.58109	-0.135281	17.0069	0.00301526	0.049674	Down	#N/A
ENSG00000224420	ADM5	199800	-1.21303	-0.415602	16.9825	0.00302796	0.049674	Down	#N/A
ENSG00000273329	AC078846.1	NA	-0.958907	1.21792	16.9822	0.00302812	0.049674	Down	#N/A
ENSG00000230662	TNPO1P2	NA	-1.35082	-1.532	16.9582	0.00304071	0.0497061	Down	#N/A
ENSG00000149557	FEZ1	9638	-1.97047	0.0833156	16.9351	0.00305287	0.0497561	Down	#N/A
ENSG00000154997	SEPT14	346288	6.92226	5.17466	367.818	4.35653e-08	0.000363182	Up	#N/A
ENSG00000110237	ARHGEF17	9828	1.23102	5.79707	201.958	3.74491e-07	0.00130894	Up	#N/A
ENSG00000246250	AC087521.2	NA	3.91553	1.26759	178.597	6.14336e-07	0.00135918	Up	#N/A
ENSG00000111801	BTN3A3	10384	2.53259	2.27531	129.618	2.20604e-06	0.00367813	Up	#N/A
ENSG00000151364	KCTD14	65987	0.95092	5.05559	119.479	3.04273e-06	0.00422001	Up	#N/A
ENSG00000155760	FZD7	8324	1.73901	4.91086	118.131	3.1818e-06	0.00422001	Up	#N/A
ENSG00000172260	NEGR1	257194	0.95647	5.32624	103.644	5.31372e-06	0.00492198	Up	#N/A
ENSG00000182704	TSKU	25987	0.953192	5.4863	94.8252	7.51082e-06	0.00606511	Up	#N/A
ENSG00000149499	EML3	256364	1.00446	5.35944	93.6332	7.88841e-06	0.00606511	Up	#N/A
ENSG00000121060	TRIM25	7706	0.973572	5.19152	91.0852	8.77767e-06	0.00606511	Up	#N/A
ENSG00000175104	TRAF6	7189	0.940883	5.61693	90.9108	8.84297e-06	0.00606511	Up	#N/A
ENSG00000185475	TMEM179B	374395	1.02662	5.44039	89.2072	9.51361e-06	0.00609389	Up	#N/A
ENSG00000149089	APIP	51074	0.939344	5.86215	86.1489	1.08835e-05	0.00609389	Up	#N/A
ENSG00000162139	NEU3	10825	0.774843	5.33223	85.6809	1.11141e-05	0.00609389	Up	#N/A
ENSG00000165458	INPPL1	3636	0.851639	6.7935	85.4402	1.12351e-05	0.00609389	Up	#N/A
ENSG00000181924	COA4	51287	0.843009	6.72777	83.4692	1.22899e-05	0.00609389	Up	#N/A
ENSG00000110435	PDHX	8050	0.885527	6.60467	83.2099	1.24376e-05	0.00609389	Up	#N/A
ENSG00000135378	PRRG4	79056	3.65812	1.78851	81.538	1.3445e-05	0.00609389	Up	#N/A
ENSG00000173039	RELA	5970	0.819164	6.60181	81.5242	1.34537e-05	0.00609389	Up	#N/A
ENSG00000177045	SIX5	147912	1.45456	3.33359	81.4145	1.35233e-05	0.00609389	Up	#N/A
ENSG00000172890	NADSYN1	55191	1.29103	4.75934	78.8384	1.52946e-05	0.00613692	Up	#N/A
ENSG00000135535	CD164	8763	0.825948	8.0117	78.4025	1.56221e-05	0.00613692	Up	#N/A
ENSG00000188613	NANOS1	340719	0.760591	5.10015	77.4637	1.63576e-05	0.00613692	Up	#N/A
ENSG00000152315	KCNK13	56659	3.71072	1.18773	76.6894	1.69968e-05	0.00613692	Up	#N/A
ENSG00000198730	CTR9	9646	0.803014	7.46203	73.2267	2.02642e-05	0.00613692	Up	#N/A
ENSG00000085276	MECOM	2122	3.14345	5.01954	76.9291	2.07767e-05	0.00613692	Up	#N/A
ENSG00000110328	GALNT18	374378	2.75322	1.79001	72.7236	2.08016e-05	0.00613692	Up	#N/A
ENSG00000153208	MERTK	10461	1.07425	3.54517	72.4346	2.11183e-05	0.00613692	Up	#N/A
ENSG00000149483	TMEM138	51524	0.818468	5.26644	72.0922	2.15013e-05	0.00613692	Up	#N/A
ENSG00000172725	CORO1B	57175	0.827174	6.46592	71.4903	2.21955e-05	0.00616776	Up	#N/A
ENSG00000162222	TTC9C	283237	0.995072	5.21092	71.1194	2.26373e-05	0.00618741	Up	#N/A
ENSG00000133884	DPF2	5977	0.85833	7.06735	69.8411	2.42455e-05	0.00649623	Up	#N/A
ENSG00000160307	S100B	6285	1.71147	2.40431	69.6136	2.45464e-05	0.00649623	Up	#N/A
ENSG00000174791	RIN1	9610	2.5039	4.16841	69.8159	2.6099e-05	0.0066946	Up	#N/A
ENSG00000121691	CAT	847	0.990994	5.47859	67.2988	2.78874e-05	0.00690714	Up	#N/A
ENSG00000166326	TRIM44	54765	1.11317	8.63229	67.104	2.81935e-05	0.00690714	Up	#N/A
ENSG00000085117	CD82	3732	1.98079	2.61577	66.1436	2.97654e-05	0.00690714	Up	#N/A
ENSG00000165424	ZCCHC24	219654	1.28004	4.56343	65.8192	3.03205e-05	0.00690714	Up	#N/A
ENSG00000143013	LMO4	8543	1.3832	5.80977	65.3989	3.10698e-05	0.00690714	Up	#N/A
ENSG00000167323	STIM1	6786	1.21558	4.84081	65.3542	3.11393e-05	0.00690714	Up	#N/A
ENSG00000089199	CHGB	1114	1.61972	10.881	65.3282	3.11858e-05	0.00690714	Up	#N/A
ENSG00000147257	GPC3	2719	2.61569	6.06392	66.7069	3.50949e-05	0.00697643	Up	#N/A
ENSG00000077274	CAPN6	827	3.2518	3.30276	64.7364	3.51478e-05	0.00697643	Up	#N/A
ENSG00000110422	HIPK3	10114	1.03494	5.86238	62.7928	3.61737e-05	0.00709558	Up	#N/A
ENSG00000170946	DNAJC24	120526	0.878821	4.16691	61.2521	3.96914e-05	0.00752017	Up	#N/A
ENSG00000145423	SFRP2	6423	3.7707	-0.183708	60.5047	4.15503e-05	0.00773679	Up	#N/A
ENSG00000019485	PRDM11	56981	1.01529	5.93275	60.1837	4.23816e-05	0.00773679	Up	#N/A
ENSG00000254535	PABPC4L	132430	1.42649	3.52803	60.1067	4.25841e-05	0.00773679	Up	#N/A
ENSG00000172987	HPSE2	60495	3.23437	0.659524	59.657	4.37911e-05	0.00776733	Up	#N/A
ENSG00000231925	TAPBP	6892	1.11059	4.50394	59.2125	4.50259e-05	0.00790229	Up	#N/A
ENSG00000011405	PIK3C2A	5286	0.892616	6.70844	58.1251	4.82341e-05	0.00817724	Up	#N/A
ENSG00000172830	SSH3	54961	1.44814	2.42531	57.9995	4.86225e-05	0.00817724	Up	#N/A
ENSG00000137500	CCDC90B	60492	0.77302	6.83348	57.7996	4.92489e-05	0.00817724	Up	#N/A
ENSG00000172932	ANKRD13D	338692	0.823522	4.2539	57.7066	4.95437e-05	0.00817724	Up	#N/A
ENSG00000137478	FCHSD2	9873	0.768584	5.63264	56.3957	5.39418e-05	0.00845627	Up	#N/A
ENSG00000158486	DNAH3	55567	2.6138	-0.905933	56.1771	5.47215e-05	0.00845627	Up	#N/A
ENSG00000126391	FRMD8	83786	1.30311	5.05046	55.5949	5.68674e-05	0.0085419	Up	#N/A
ENSG00000170743	SYT9	143425	1.58326	4.64954	55.4739	5.84263e-05	0.00869769	Up	#N/A
ENSG00000149100	EIF3M	10480	0.78961	8.93546	54.8595	5.97295e-05	0.008813	Up	#N/A
ENSG00000117151	CTBS	1486	0.93669	4.17722	54.4045	6.15898e-05	0.00900778	Up	#N/A
ENSG00000174276	ZNHIT2	741	1.13883	5.01465	54.2591	6.21994e-05	0.00901783	Up	#N/A
ENSG00000168675	LDLRAD4	753	0.927605	5.34667	53.835	6.40205e-05	0.00911502	Up	#N/A
ENSG00000163346	PBXIP1	57326	1.26712	5.31214	53.7236	6.45099e-05	0.00911502	Up	#N/A
ENSG00000158483	FAM86C1	55199	0.824951	4.18484	53.5966	6.50733e-05	0.00911738	Up	#N/A
ENSG00000133805	AMPD3	272	0.995855	3.64298	52.9991	6.78079e-05	0.00936848	Up	#N/A
ENSG00000197467	COL13A1	1305	2.41187	-0.587743	52.7668	6.89093e-05	0.00936848	Up	#N/A
ENSG00000115107	STEAP3	55240	0.951158	5.89199	52.676	6.9346e-05	0.00936848	Up	#N/A
ENSG00000188133	TMEM215	401498	2.75581	-1.18169	52.608	6.9675e-05	0.00936848	Up	#N/A
ENSG00000168056	LTBP3	4054	0.820504	6.61189	52.2023	7.16798e-05	0.00949657	Up	#N/A
ENSG00000179119	SPTY2D1	144108	0.834896	5.56172	52.185	7.17668e-05	0.00949657	Up	#N/A
ENSG00000137497	NUMA1	4926	0.850758	8.14801	51.3507	7.61256e-05	0.00976943	Up	#N/A
ENSG00000118503	TNFAIP3	7128	1.65327	0.74113	51.077	7.76266e-05	0.00984078	Up	#N/A
ENSG00000118369	USP35	57558	0.970227	3.60005	50.8188	7.90769e-05	0.00984078	Up	#N/A
ENSG00000187098	MITF	4286	1.57726	3.73942	50.7731	7.93368e-05	0.00984078	Up	#N/A
ENSG00000175573	C11orf68	83638	1.05829	4.5967	50.5091	8.08605e-05	0.00984078	Up	#N/A
ENSG00000158636	EMSY	56946	0.755302	4.87084	49.5992	8.63963e-05	0.0100733	Up	#N/A
ENSG00000137502	RAB30	27314	1.06657	5.6924	49.5041	8.70019e-05	0.0100735	Up	#N/A
ENSG00000110315	RNF141	50862	0.983219	4.94892	49.1759	8.91323e-05	0.0101586	Up	#N/A
ENSG00000133818	RRAS2	22800	1.06239	5.53435	49.1104	8.9565e-05	0.0101586	Up	#N/A
ENSG00000177105	RHOG	391	0.777069	5.12289	48.6089	9.29665e-05	0.0104732	Up	#N/A
ENSG00000172508	CARNS1	57571	2.78458	-1.01891	48.3466	9.48092e-05	0.0106091	Up	#N/A
ENSG00000162337	LRP5	4041	0.792057	6.30651	48.0605	9.68717e-05	0.0107676	Up	#N/A
ENSG00000261159	AC112484.4	NA	1.75207	-0.250828	47.4625	0.000101364	0.0109316	Up	#N/A
ENSG00000137494	ANKRD42	338699	1.50699	4.10491	47.3382	0.00010233	0.0109316	Up	#N/A
ENSG00000186895	FGF3	2248	2.16706	2.7798	45.977	0.000113694	0.0116155	Up	#N/A
ENSG00000186660	ZFP91	80829	0.90635	6.56452	45.9531	0.000113908	0.0116155	Up	#N/A
ENSG00000128918	ALDH1A2	8854	2.89435	1.75924	45.9144	0.000114253	0.0116155	Up	#N/A
ENSG00000162227	TAF6L	10629	0.912085	4.73129	45.6246	0.000116888	0.0116522	Up	#N/A
ENSG00000196954	CASP4	837	2.69487	1.62854	45.525	0.000117811	0.0116522	Up	#N/A
ENSG00000110756	HPS5	11234	0.797265	6.38027	45.1326	0.000121534	0.0116522	Up	#N/A
ENSG00000196187	TMEM63A	9725	2.08065	1.77052	44.8658	0.000124151	0.0116522	Up	#N/A
ENSG00000152219	ARL14EP	120534	0.902623	5.92522	44.758	0.000125227	0.0116522	Up	#N/A
ENSG00000137628	DDX60	55601	2.15725	0.719467	44.7091	0.000125719	0.0116522	Up	#N/A
ENSG00000111424	VDR	7421	2.27567	0.407831	44.6855	0.000125958	0.0116522	Up	#N/A
ENSG00000172663	TMEM134	80194	1.01225	4.07166	44.4853	0.000128003	0.0117263	Up	#N/A
ENSG00000174744	BRMS1	25855	0.760721	5.92439	44.1022	0.000132032	0.0119639	Up	#N/A
ENSG00000156976	EIF4A2	1974	0.764827	8.02837	43.801	0.000135311	0.0120644	Up	#N/A
ENSG00000133105	RXFP2	122042	2.95973	0.273701	43.7078	0.000136346	0.012092	Up	#N/A
ENSG00000157570	TSPAN18	90139	0.909247	7.01664	43.034	0.000144127	0.0122051	Up	#N/A
ENSG00000249069	LINC01033	104355136	4.45625	-0.0749652	43.0218	0.000144273	0.0122051	Up	#N/A
ENSG00000166439	RNF169	254225	0.914471	5.53198	42.8126	0.000146804	0.0122051	Up	#N/A
ENSG00000185305	ARL15	54622	0.890781	3.81737	42.6039	0.000149384	0.0123301	Up	#N/A
ENSG00000133895	MEN1	4221	0.811366	6.43507	42.3026	0.000153208	0.0125217	Up	#N/A
ENSG00000148411	NACC2	138151	4.95395	-0.49981	41.5413	0.000163424	0.0129751	Up	#N/A
ENSG00000179862	CITED4	163732	1.39846	1.85617	41.2135	0.000168083	0.0129919	Up	#N/A
ENSG00000110047	EHD1	10938	0.860397	5.51485	41.1844	0.000168505	0.0129919	Up	#N/A
ENSG00000049323	LTBP1	4052	2.27223	5.27778	42.8136	0.000170504	0.0129919	Up	#N/A
ENSG00000119922	IFIT2	3433	2.68999	0.114304	41.0326	0.000170725	0.0129919	Up	#N/A
ENSG00000070731	ST6GALNAC2	10610	2.59853	-0.80823	41.0127	0.000171018	0.0129919	Up	#N/A
ENSG00000243004	AC005062.1	NA	2.30346	0.774759	40.8997	0.000172698	0.0129919	Up	#N/A
ENSG00000109911	ELP4	26610	0.843296	4.07514	40.8805	0.000172986	0.0129919	Up	#N/A
ENSG00000155363	MOV10	4343	0.939862	4.48337	40.6188	0.000176963	0.0130794	Up	#N/A
ENSG00000181467	RAP2B	5912	3.17174	1.1937	40.2871	0.000182512	0.0133466	Up	#N/A
ENSG00000151116	UEVLD	55293	1.01	4.4228	40.075	0.000185597	0.013396	Up	#N/A
ENSG00000172409	CLP1	10978	1.05684	5.95894	39.9848	0.00018743	0.0134366	Up	#N/A
ENSG00000240241	AC108752.1	NA	6.0176	-0.743813	39.8317	0.000189676	0.0134366	Up	#N/A
ENSG00000149150	SLC43A1	8501	1.64585	3.66965	39.7927	0.000190642	0.0134366	Up	#N/A
ENSG00000111181	SLC6A12	6539	2.58012	0.43087	39.3884	0.000197258	0.013547	Up	#N/A
ENSG00000231367	AC011247.1	NA	2.91873	-1.20697	39.2775	0.000199227	0.013547	Up	#N/A
ENSG00000156603	MED19	219541	1.01926	4.96852	38.8852	0.000206385	0.0136044	Up	#N/A
ENSG00000185432	METTL7A	25840	1.01157	6.37451	38.6627	0.000213774	0.0139049	Up	#N/A
ENSG00000148935	GAS2	2620	1.47335	1.76956	38.3173	0.000217323	0.0139049	Up	#N/A
ENSG00000166340	TPP1	1200	0.948057	6.25419	38.2267	0.000219134	0.0139049	Up	#N/A
ENSG00000133794	ARNTL	406	1.51404	3.73965	38.1943	0.000219786	0.0139049	Up	#N/A
ENSG00000021355	SERPINB1	1992	0.936103	3.66382	37.7155	0.00022971	0.0141846	Up	#N/A
ENSG00000133687	TMTC1	83857	1.01368	4.68882	37.6906	0.000230241	0.0141846	Up	#N/A
ENSG00000074416	MGLL	11343	2.3896	1.02764	37.5968	0.000232255	0.0141846	Up	#N/A
ENSG00000121690	DEPDC7	91614	1.19121	1.71658	37.3	0.000238774	0.0144242	Up	#N/A
ENSG00000149476	TKFC	26007	0.914402	6.2653	37.2027	0.000240962	0.0145038	Up	#N/A
ENSG00000110048	OSBP	5007	1.04469	6.57006	37.3023	0.00024571	0.0146836	Up	#N/A
ENSG00000084093	REST	5978	1.97773	2.44276	36.8726	0.000248567	0.0147486	Up	#N/A
ENSG00000110031	LPXN	9404	1.58575	0.995201	36.652	0.000253816	0.0147968	Up	#N/A
ENSG00000261638	AC092378.2	NA	1.65625	4.84287	37.4817	0.000258601	0.0149806	Up	#N/A
ENSG00000163606	CD200R1	131450	2.70552	-1.22417	36.0276	0.000269437	0.01528	Up	#N/A
ENSG00000051009	FAM160A2	84067	0.887554	5.02648	35.9312	0.000271954	0.0153185	Up	#N/A
ENSG00000141753	IGFBP4	3487	1.03415	7.27945	35.324	0.000298398	0.0160997	Up	#N/A
ENSG00000130175	PRKCSH	5589	0.77415	8.22301	34.9487	0.00029934	0.0160997	Up	#N/A
ENSG00000166902	MRPL16	54948	0.817502	5.30954	34.8431	0.000302484	0.0161418	Up	#N/A
ENSG00000182179	UBA7	7318	2.83869	0.894583	34.825	0.000303028	0.0161418	Up	#N/A
ENSG00000182240	BACE2	25825	2.92346	0.544599	34.4717	0.00031387	0.016322	Up	#N/A
ENSG00000173281	PPP1R3B	79660	0.892865	4.18181	34.462	0.000314173	0.016322	Up	#N/A
ENSG00000213593	TMX2	51075	0.863429	7.19	34.3831	0.000316663	0.016322	Up	#N/A
ENSG00000095397	WHRN	25861	1.18218	2.05974	34.3338	0.000318234	0.016322	Up	#N/A
ENSG00000149823	VPS51	738	0.906022	7.93296	34.2344	0.000321424	0.0163387	Up	#N/A
ENSG00000149050	ZNF214	7761	0.878384	3.30423	34.1677	0.000323587	0.0163646	Up	#N/A
ENSG00000135372	NAT10	55226	0.797466	6.48028	34.1289	0.000324855	0.0163646	Up	#N/A
ENSG00000174749	C4orf32	132720	0.89374	5.09356	34.0369	0.000327881	0.0163794	Up	#N/A
ENSG00000158023	WDR66	144406	1.49338	1.84734	33.9603	0.00033043	0.0164455	Up	#N/A
ENSG00000008441	NFIX	4784	2.26534	0.729027	33.6761	0.000340102	0.0167767	Up	#N/A
ENSG00000211450	SELENOH	NA	0.979265	5.84782	33.539	0.000345466	0.0169411	Up	#N/A
ENSG00000119471	HSDL2	84263	0.773732	5.27177	32.8782	0.000369198	0.0174727	Up	#N/A
ENSG00000172828	CES3	23491	1.81542	0.777488	32.8319	0.000370978	0.0174727	Up	#N/A
ENSG00000134343	ANO3	63982	2.11718	1.16156	32.7318	0.000374869	0.0176053	Up	#N/A
ENSG00000196872	KIAA1211L	343990	3.83286	-0.637695	32.5385	0.000382519	0.0178648	Up	#N/A
ENSG00000116260	QSOX1	5768	0.755913	6.91964	32.5002	0.000384059	0.0178866	Up	#N/A
ENSG00000188549	C15orf52	388115	1.03153	3.72463	31.7794	0.000414504	0.0187877	Up	#N/A
ENSG00000123307	NEUROD4	58158	1.71713	2.29737	31.7755	0.000414675	0.0187877	Up	#N/A
ENSG00000167780	SOAT2	8435	2.307	-0.207842	31.7241	0.000416961	0.0188076	Up	#N/A
ENSG00000149090	PAMR1	25891	3.2388	-0.277969	31.6757	0.000419127	0.0188076	Up	#N/A
ENSG00000173120	KDM2A	22992	0.766545	6.80225	31.3873	0.000432325	0.0192217	Up	#N/A
ENSG00000184678	HIST2H2BE	8349	0.900924	5.4894	31.2318	0.000439656	0.0194105	Up	#N/A
ENSG00000172037	LAMB2	3913	1.4649	5.69264	31.9799	0.000443101	0.0194416	Up	#N/A
ENSG00000186635	ARAP1	116985	0.856399	6.61035	31.0723	0.000448035	0.0195552	Up	#N/A
ENSG00000169302	STK32A	202374	0.793129	3.9559	30.8909	0.000456274	0.0197372	Up	#N/A
ENSG00000168569	TMEM223	79064	0.816297	5.32362	30.854	0.000458118	0.0197372	Up	#N/A
ENSG00000149403	GRIK4	2900	1.95863	-1.20215	30.8539	0.000458124	0.0197372	Up	#N/A
ENSG00000133808	MICALCL	84953	1.46381	2.82413	30.6908	0.000466391	0.0198878	Up	#N/A
ENSG00000149257	SERPINH1	871	1.26524	8.21106	30.976	0.000492653	0.0209008	Up	#N/A
ENSG00000117643	MAN1C1	57134	1.08218	3.53703	29.9585	0.000505869	0.021407	Up	#N/A
ENSG00000110841	PPFIBP1	8496	1.42914	5.38665	30.1918	0.000536243	0.0220351	Up	#N/A
ENSG00000007516	BAIAP3	8938	1.69841	-0.799349	29.4363	0.000536572	0.0220351	Up	#N/A
ENSG00000145824	CXCL14	9547	2.29909	1.98323	29.526	0.000538691	0.0220591	Up	#N/A
ENSG00000102934	PLLP	51090	1.4629	2.26247	29.3517	0.000541762	0.0220591	Up	#N/A
ENSG00000148737	TCF7L2	6934	1.251	4.40815	29.4963	0.00054377	0.0220591	Up	#N/A
ENSG00000221869	CEBPD	1052	1.68355	2.10304	29.2042	0.000550966	0.022189	Up	#N/A
ENSG00000163840	DTX3L	151636	1.11164	3.34511	29.1522	0.000554252	0.0222505	Up	#N/A
ENSG00000116396	KCNC4	3749	1.01875	3.34254	29.0086	0.000563461	0.0222505	Up	#N/A
ENSG00000129474	AJUBA	84962	1.20849	3.52007	28.8553	0.000573507	0.022499	Up	#N/A
ENSG00000181830	SLC35C1	55343	0.790256	5.84256	28.8102	0.000576498	0.0225104	Up	#N/A
ENSG00000174600	CMKLR1	1240	1.54384	1.82279	28.7246	0.000582238	0.0226286	Up	#N/A
ENSG00000052850	ALX4	60529	5.24076	0.392433	29.2019	0.000598352	0.0229869	Up	#N/A
ENSG00000151117	TMEM86A	144110	0.900053	2.50119	28.4238	0.000602987	0.0231117	Up	#N/A
ENSG00000067066	SP100	6672	4.14895	1.46907	28.9758	0.000613781	0.0233231	Up	#N/A
ENSG00000052841	TTC17	55761	0.913666	7.42855	28.4806	0.000614097	0.0233231	Up	#N/A
ENSG00000204264	PSMB8	5696	8.15758	-0.59875	39.8162	0.000618345	0.0234311	Up	#N/A
ENSG00000150977	RILPL2	196383	0.753884	3.11578	27.8604	0.000644369	0.0240348	Up	#N/A
ENSG00000162298	SYVN1	84447	0.844183	5.7504	27.841	0.000645856	0.0240365	Up	#N/A
ENSG00000203780	FANK1	92565	2.04344	-0.593495	27.6739	0.000658839	0.0242785	Up	#N/A
ENSG00000102048	ASB9	140462	2.84788	1.60328	27.9085	0.00066458	0.0242995	Up	#N/A
ENSG00000114251	WNT5A	7474	2.83255	2.74547	28.1972	0.000670838	0.0244746	Up	#N/A
ENSG00000175390	EIF3F	8665	0.759294	8.85889	27.4925	0.000673304	0.0244892	Up	#N/A
ENSG00000214756	METTL12	751071	1.08034	2.14943	27.4817	0.000674175	0.0244892	Up	#N/A
ENSG00000008517	IL32	9235	5.46814	-1.21845	27.448	0.000680485	0.0246111	Up	#N/A
ENSG00000184163	C1QTNF12	388581	2.60651	-1.16007	27.3193	0.000687474	0.0247565	Up	#N/A
ENSG00000110318	CEP126	57562	1.09124	2.1934	27.0908	0.000706755	0.0252328	Up	#N/A
ENSG00000162236	STX5	6811	0.894184	5.21022	26.9869	0.000715738	0.0252362	Up	#N/A
ENSG00000156466	GDF6	392255	3.11625	2.48156	27.6323	0.000716416	0.0252362	Up	#N/A
ENSG00000197245	FAM110D	79927	0.895254	2.81016	26.8508	0.000727727	0.0252362	Up	#N/A
ENSG00000183690	EFHC2	80258	1.23257	2.12955	26.8384	0.000728832	0.0252362	Up	#N/A
ENSG00000100290	BIK	638	1.5011	0.363956	26.7104	0.00074036	0.0252362	Up	#N/A
ENSG00000054598	FOXC1	2296	2.06816	1.15516	26.7019	0.000741127	0.0252362	Up	#N/A
ENSG00000263528	IKBKE	9641	2.55826	2.29637	27.0387	0.000743679	0.0252362	Up	#N/A
ENSG00000095713	CRTAC1	55118	1.36019	4.29449	26.96	0.000744129	0.0252362	Up	#N/A
ENSG00000203814	HIST2H2BF	440689	1.32195	1.25125	26.6587	0.000745077	0.0252362	Up	#N/A
ENSG00000166046	TCP11L2	255394	1.43818	1.54909	26.6419	0.000746615	0.0252362	Up	#N/A
ENSG00000173465	SSSCA1	10534	0.757964	5.27841	26.2828	0.000780528	0.0258209	Up	#N/A
ENSG00000169550	MUC15	143662	0.933202	5.06055	26.2448	0.000784228	0.0258408	Up	#N/A
ENSG00000152104	PTPN14	5784	4.03809	2.54424	26.5884	0.000835562	0.0269465	Up	#N/A
ENSG00000217275	AL031777.1	NA	1.94216	-1.65301	25.6875	0.000841065	0.0269675	Up	#N/A
ENSG00000103021	CCDC113	29070	0.903767	2.8447	25.6438	0.000845735	0.0270345	Up	#N/A
ENSG00000115267	IFIH1	64135	7.61223	-1.08445	35.1804	0.000846399	0.0270345	Up	#N/A
ENSG00000150637	CD226	10666	1.63795	-1.52928	25.5192	0.000859227	0.0272401	Up	#N/A
ENSG00000085741	WNT11	7481	1.78193	1.08365	25.411	0.000871152	0.0275089	Up	#N/A
ENSG00000163331	DAPL1	92196	2.52819	-1.89475	25.0294	0.000914913	0.0282488	Up	#N/A
ENSG00000185742	C11orf87	399947	2.20844	-0.161644	24.8366	0.00093806	0.0287653	Up	#N/A
ENSG00000158296	SLC13A3	64849	2.38939	-1.79396	24.79	0.000943763	0.0287653	Up	#N/A
ENSG00000162836	ACP6	51205	0.753216	3.5136	24.781	0.000944876	0.0287653	Up	#N/A
ENSG00000184232	OAF	220323	0.796677	4.7484	24.7624	0.000947169	0.0287653	Up	#N/A
ENSG00000254722	FAM8A2P	NA	2.3605	0.0435877	24.6226	0.000964608	0.0289178	Up	#N/A
ENSG00000137331	IER3	8870	4.35531	0.480106	25.0934	0.000976123	0.0290623	Up	#N/A
ENSG00000131037	EPS8L1	54869	2.22037	-0.449187	24.4241	0.000990074	0.0292539	Up	#N/A
ENSG00000166033	HTRA1	5654	1.03399	4.55307	24.4377	0.000996437	0.0293009	Up	#N/A
ENSG00000267288	AC138150.2	105371795	3.21817	-1.62046	24.2882	0.001008	0.0294115	Up	#N/A
ENSG00000239482	AC112487.1	105374042	1.96083	-1.6352	24.1503	0.00102658	0.0296652	Up	#N/A
ENSG00000110171	TRIM3	10612	0.770787	4.00761	24.1445	0.00102737	0.0296652	Up	#N/A
ENSG00000136689	IL1RN	3557	2.47956	-0.0467037	23.9884	0.00104896	0.0299065	Up	#N/A
ENSG00000135447	PPP1R1A	5502	3.73707	-1.20188	23.9341	0.00105659	0.0299065	Up	#N/A
ENSG00000174080	CTSF	8722	1.28968	4.50952	24.1831	0.00105862	0.0299065	Up	#N/A
ENSG00000003400	CASP10	843	2.78192	-0.278114	23.9095	0.00106008	0.0299065	Up	#N/A
ENSG00000168386	FILIP1L	11259	1.44087	2.05123	23.7594	0.00108165	0.0303203	Up	#N/A
ENSG00000110697	PITPNM1	9600	1.137	6.72548	24.2771	0.00108384	0.0303203	Up	#N/A
ENSG00000168939	SPRY3	10251	1.42103	0.814647	23.6017	0.00110489	0.0307544	Up	#N/A
ENSG00000142621	FHAD1	114827	1.21023	0.908031	23.5361	0.00111475	0.0309255	Up	#N/A
ENSG00000090661	CERS4	79603	3.50207	0.917051	23.9819	0.00111766	0.0309546	Up	#N/A
ENSG00000082293	COL19A1	1310	3.19373	-0.413789	23.4524	0.00112889	0.0311582	Up	#N/A
ENSG00000224093	AL109613.1	NA	1.78217	-0.214493	23.432	0.00113061	0.0311582	Up	#N/A
ENSG00000278828	HIST1H3H	8357	1.16706	2.71301	23.3897	0.00113713	0.03123	Up	#N/A
ENSG00000149131	SERPING1	710	0.92289	4.14742	23.3787	0.00113884	0.03123	Up	#N/A
ENSG00000169715	MT1E	4493	1.05083	3.4437	23.3033	0.00115061	0.0313851	Up	#N/A
ENSG00000169760	NLGN1	22871	2.93899	3.61233	24.0053	0.0011539	0.0313851	Up	#N/A
ENSG00000177595	PIDD1	55367	0.933633	3.51242	23.1684	0.00117205	0.0317233	Up	#N/A
ENSG00000143595	AQP10	89872	1.18494	3.99376	23.2351	0.00117795	0.0317799	Up	#N/A
ENSG00000145832	SLC25A48	153328	2.15869	-1.26055	22.9742	0.00120379	0.0321923	Up	#N/A
ENSG00000109323	MANBA	4126	0.956659	3.45998	22.803	0.00123265	0.0324675	Up	#N/A
ENSG00000138642	HERC6	55008	2.30144	0.359419	22.709	0.00124886	0.0327394	Up	#N/A
ENSG00000089597	GANAB	23193	0.918452	9.67794	22.5168	0.00128441	0.0330479	Up	#N/A
ENSG00000144227	NXPH2	11249	2.21084	0.574258	22.4804	0.00128942	0.0331083	Up	#N/A
ENSG00000140853	NLRC5	84166	1.85429	0.729989	22.4731	0.00129073	0.0331083	Up	#N/A
ENSG00000162194	LBHD1	79081	1.29314	2.1534	22.4172	0.00130092	0.0331211	Up	#N/A
ENSG00000186088	GSAP	54103	1.95754	-0.0844779	22.2725	0.00132773	0.0334399	Up	#N/A
ENSG00000185630	PBX1	5087	0.826676	7.06503	22.4017	0.00133645	0.0335151	Up	#N/A
ENSG00000149115	TNKS1BP1	85456	0.997745	6.32281	22.4445	0.00137224	0.0339457	Up	#N/A
ENSG00000028137	TNFRSF1B	7133	1.73638	2.87583	22.0383	0.00141067	0.0343862	Up	#N/A
ENSG00000053747	LAMA3	3909	2.15135	-0.168417	21.795	0.00142121	0.0345925	Up	#N/A
ENSG00000196196	HRCT1	646962	7.73931	-0.971248	29.2332	0.00142762	0.0345936	Up	#N/A
ENSG00000113578	FGF1	2246	1.43037	0.917269	21.7542	0.00142955	0.0345936	Up	#N/A
ENSG00000168938	PPIC	5480	2.30047	2.74631	22.0907	0.00145494	0.034904	Up	#N/A
ENSG00000196352	CD55	1604	5.65298	0.777982	22.2356	0.00146273	0.0349399	Up	#N/A
ENSG00000068976	PYGM	5837	1.95059	-0.486689	21.4895	0.00148531	0.0353041	Up	#N/A
ENSG00000170214	ADRA1B	147	2.77646	1.0898	21.6878	0.00148695	0.0353041	Up	#N/A
ENSG00000124098	FAM210B	116151	0.801417	6.85049	21.6316	0.00148889	0.0353041	Up	#N/A
ENSG00000072952	MRVI1	10335	0.940612	2.52168	21.3968	0.00150547	0.0354031	Up	#N/A
ENSG00000173933	RBM4	5936	0.75684	3.04358	21.3214	0.00152211	0.0356143	Up	#N/A
ENSG00000246067	RAB30-AS1	100506233	0.768259	3.03064	21.1909	0.00155148	0.0359776	Up	#N/A
ENSG00000151929	BAG3	9531	1.791	2.3921	21.2589	0.00155998	0.0360743	Up	#N/A
ENSG00000169583	CLIC3	9022	2.4842	-1.25626	21.124	0.0015668	0.0361136	Up	#N/A
ENSG00000162543	UBXN10	127733	1.0822	2.90749	21.1086	0.00157035	0.0361136	Up	#N/A
ENSG00000100439	ABHD4	63874	1.33103	1.97326	21.0739	0.00157839	0.0361489	Up	#N/A
ENSG00000163032	VSNL1	7447	1.29812	6.23703	21.6529	0.00158652	0.0362854	Up	#N/A
ENSG00000110719	TCIRG1	10312	0.994929	2.84261	20.953	0.00160683	0.0365272	Up	#N/A
ENSG00000249846	LINC02021	NA	1.31766	-0.486493	20.8647	0.00162798	0.0367298	Up	#N/A
ENSG00000142089	IFITM3	10410	1.61329	2.07328	20.7932	0.00164539	0.0369606	Up	#N/A
ENSG00000156587	UBE2L6	9246	1.18746	4.91875	21.1855	0.00165224	0.0370266	Up	#N/A
ENSG00000197442	MAP3K5	4217	0.826546	3.87011	20.6805	0.00167326	0.0373472	Up	#N/A
ENSG00000166801	FAM111A	63901	2.45517	0.839671	20.7325	0.0016856	0.0374428	Up	#N/A
ENSG00000177112	MRVI1-AS1	100129827	2.88185	-1.87247	20.5246	0.00171281	0.0376912	Up	#N/A
ENSG00000180423	HARBI1	283254	0.814786	3.65749	20.5218	0.00171354	0.0376912	Up	#N/A
ENSG00000246174	KCTD21-AS1	100289388	0.845935	2.67142	20.5005	0.00171904	0.0377623	Up	#N/A
ENSG00000128849	CGNL1	84952	1.44138	3.10454	20.575	0.00172561	0.0377844	Up	#N/A
ENSG00000233922	LINC01694	105372840	1.4599	1.89582	20.4019	0.00174476	0.0380207	Up	#N/A
ENSG00000112964	GHR	2690	4.3408	-1.02637	20.4536	0.00177137	0.0381576	Up	#N/A
ENSG00000174516	PELI3	246330	0.756709	3.04824	20.174	0.0018061	0.0385676	Up	#N/A
ENSG00000185670	ZBTB3	79842	0.905035	2.39921	20.1512	0.00181238	0.0385676	Up	#N/A
ENSG00000119121	TRPM6	140803	1.25603	-0.997014	20.0741	0.0018338	0.0387502	Up	#N/A
ENSG00000099337	KCNK6	9424	1.2534	3.38053	20.0304	0.00185547	0.0389196	Up	#N/A
ENSG00000197208	SLC22A4	6583	1.09449	1.14764	19.9183	0.00187811	0.039062	Up	#N/A
ENSG00000139192	TAPBPL	55080	1.30261	1.40457	19.8643	0.00189378	0.0391265	Up	#N/A
ENSG00000105971	CAV2	858	1.49356	1.89704	19.5936	0.00197478	0.040153	Up	#N/A
ENSG00000121680	PEX16	9409	0.948591	5.97017	19.7195	0.00200413	0.0406013	Up	#N/A
ENSG00000163394	CCKAR	886	2.03944	-1.05859	19.4665	0.00201431	0.0406436	Up	#N/A
ENSG00000197653	DNAH10	196385	1.92816	2.19855	19.5971	0.00202043	0.0406436	Up	#N/A
ENSG00000166147	FBN1	2200	1.34124	7.11291	19.984	0.00202141	0.0406436	Up	#N/A
ENSG00000110195	FOLR1	2348	1.97389	1.28619	19.4372	0.00202572	0.0406436	Up	#N/A
ENSG00000185652	NTF3	4908	2.60621	-1.0246	19.4149	0.00203064	0.0406932	Up	#N/A
ENSG00000137474	MYO7A	4647	1.13549	1.79506	19.3753	0.00204326	0.0408971	Up	#N/A
ENSG00000099260	PALMD	54873	1.11541	4.73742	19.5254	0.00206488	0.0410833	Up	#N/A
ENSG00000160349	LCN1	3933	3.28388	-0.89971	19.2983	0.00207741	0.0412341	Up	#N/A
ENSG00000180573	HIST1H2AC	8334	0.754035	6.13039	19.3359	0.00208538	0.0413432	Up	#N/A
ENSG00000197705	KLHL14	57565	2.67499	-1.25216	19.1615	0.00211321	0.0416965	Up	#N/A
ENSG00000184985	SORCS2	57537	1.43895	2.48603	19.0955	0.00213543	0.0418378	Up	#N/A
ENSG00000153930	ANKFN1	162282	3.07076	-1.08794	18.9996	0.00216818	0.0420839	Up	#N/A
ENSG00000130517	PGPEP1	54858	0.991508	2.98999	18.9257	0.00219386	0.0423881	Up	#N/A
ENSG00000153789	FAM92B	339145	1.22893	1.87105	18.9143	0.00219786	0.0423881	Up	#N/A
ENSG00000250726	AC107222.1	NA	1.74756	-1.36024	18.8796	0.00221006	0.0424032	Up	#N/A
ENSG00000184828	ZBTB7C	201501	1.02015	2.41999	18.6433	0.00229551	0.0433934	Up	#N/A
ENSG00000110046	ATG2A	23130	0.97552	4.77382	18.7503	0.00230767	0.0434863	Up	#N/A
ENSG00000156599	ZDHHC5	25921	0.913112	6.79731	18.9586	0.00230901	0.0434863	Up	#N/A
ENSG00000135362	PRR5L	79899	1.68571	1.41592	18.6005	0.00231145	0.0434863	Up	#N/A
ENSG00000064195	DLX3	1747	2.1414	1.19513	18.6033	0.00234232	0.043811	Up	#N/A
ENSG00000145777	TSLP	85480	1.02881	0.440511	18.4839	0.00235549	0.0439297	Up	#N/A
ENSG00000234803	FAM197Y2	252946	1.14988	1.31542	18.3696	0.0023997	0.0444822	Up	#N/A
ENSG00000254510	AP001107.5	NA	1.50336	1.29231	18.3591	0.00240379	0.0444822	Up	#N/A
ENSG00000135205	CCDC146	57639	1.85022	0.297076	18.3121	0.00242232	0.0446397	Up	#N/A
ENSG00000162542	TMCO4	255104	1.15689	1.2262	18.3103	0.00242302	0.0446397	Up	#N/A
ENSG00000166435	XRRA1	143570	0.849867	2.71204	18.288	0.00243187	0.0447534	Up	#N/A
ENSG00000111087	GLI1	2735	1.7373	1.25731	18.2493	0.00244734	0.0449388	Up	#N/A
ENSG00000172575	RASGRP1	10125	1.57095	2.86588	18.3017	0.00248182	0.0453225	Up	#N/A
ENSG00000125148	MT2A	4502	0.87516	4.37495	18.0936	0.00251074	0.0456628	Up	#N/A
ENSG00000090339	ICAM1	3383	5.07237	-1.55398	18.1893	0.00251415	0.0456628	Up	#N/A
ENSG00000185811	IKZF1	10320	1.46902	2.30203	18.0366	0.00253447	0.0458255	Up	#N/A
ENSG00000012822	CALCOCO1	57658	0.7794	5.03837	18.0389	0.00253605	0.0458255	Up	#N/A
ENSG00000166947	EPB42	2038	1.95109	-0.32381	18.0268	0.00253857	0.0458255	Up	#N/A
ENSG00000231305	AC112484.2	NA	1.18806	-0.46918	17.9694	0.00256282	0.0459956	Up	#N/A
ENSG00000104856	RELB	5971	1.19918	2.07411	17.8849	0.00259899	0.0462886	Up	#N/A
ENSG00000259556	AC090971.3	NA	1.69104	-1.2302	17.8794	0.00260136	0.0462886	Up	#N/A
ENSG00000196338	NLGN3	54413	1.13843	3.72684	17.9458	0.00260727	0.0463443	Up	#N/A
ENSG00000181104	F2R	2149	1.44061	4.42733	18.1476	0.00263094	0.0465435	Up	#N/A
ENSG00000169306	IL1RAPL1	11141	4.47441	-1.35443	17.8974	0.00264359	0.0466912	Up	#N/A
ENSG00000125864	BFSP1	631	1.09946	1.22735	17.7195	0.00267168	0.0469388	Up	#N/A
ENSG00000224809	BEND3P2	NA	3.76311	-1.92558	17.6921	0.00268395	0.04699	Up	#N/A
ENSG00000066382	MPPED2	744	1.885	3.87976	18.1506	0.00268587	0.04699	Up	#N/A
ENSG00000143603	KCNN3	3782	1.60785	3.32587	17.9454	0.00271498	0.047268	Up	#N/A
ENSG00000258297	AP001157.1	NA	1.04605	1.74819	17.5743	0.00273756	0.0474587	Up	#N/A
ENSG00000261761	AL136537.2	100508631	3.31513	-1.54384	17.5543	0.00274681	0.0474587	Up	#N/A
ENSG00000205213	LGR4	55366	0.957709	5.42515	17.7053	0.00275844	0.0475665	Up	#N/A
ENSG00000095383	TBC1D2	55357	0.834159	2.04447	17.5145	0.00276532	0.047575	Up	#N/A
ENSG00000204950	LRRC10B	390205	1.21435	1.39464	17.506	0.00276926	0.047575	Up	#N/A
ENSG00000119711	ALDH6A1	4329	0.756851	4.25058	17.4969	0.00277352	0.047575	Up	#N/A
ENSG00000106714	CNTNAP3	79937	1.26052	2.29642	17.4638	0.00278908	0.0477579	Up	#N/A
ENSG00000123119	NECAB1	64168	1.43851	0.589293	17.4119	0.00281369	0.0479587	Up	#N/A
ENSG00000061455	PRDM6	93166	3.0192	-0.354255	17.5252	0.00281603	0.0479587	Up	#N/A
ENSG00000205111	CDKL4	344387	1.01241	1.34794	17.3308	0.0028527	0.0484348	Up	#N/A
ENSG00000166482	MFAP4	4239	1.07674	7.81809	17.6402	0.00287684	0.0487416	Up	#N/A
ENSG00000184867	ARMCX2	9823	0.94035	5.53155	17.4477	0.00287954	0.0487416	Up	#N/A
ENSG00000158258	CLSTN2	64084	1.25171	7.67384	17.6931	0.00289265	0.0488796	Up	#N/A
ENSG00000105974	CAV1	857	4.24378	1.67786	17.6912	0.00289355	0.0488796	Up	#N/A
ENSG00000140279	DUOX2	50506	2.47783	-0.910154	17.2376	0.00289831	0.0489104	Up	#N/A
ENSG00000276116	FUT8-AS1	NA	1.1935	0.602173	17.2034	0.00291528	0.0491471	Up	#N/A
ENSG00000181284	TMEM102	284114	0.911259	3.10859	17.1945	0.00291976	0.049169	Up	#N/A
ENSG00000166311	SMPD1	6609	0.7557	4.57921	17.0312	0.00300267	0.0496261	Up	#N/A
ENSG00000077150	NFKB2	4791	0.800444	3.41091	17.0189	0.00300904	0.049673	Up	#N/A
ENSG00000174125	TLR1	7096	1.84097	0.137532	16.9894	0.00302437	0.049674	Up	#N/A
ENSG00000254293	AC026688.2	NA	1.01225	2.38884	16.9686	0.00303524	0.0497061	Up	#N/A
ENSG00000139567	ACVRL1	94	1.19404	5.91856	17.3775	0.00304699	0.0497561	Up	#N/A
ENSG00000134533	RERG	85004	2.34743	4.73857	17.3171	0.0030777	0.0499024	Up	#N/A
ENSG00000100097	LGALS1	3956	1.89726	5.32029	17.3166	0.003078	0.0499024	Up	#N/A
ENSG00000143554	SLC27A3	11000	0.985718	4.03671	16.9254	0.00308168	0.0499024	Up	#N/A
ENSG00000123612	ACVR1C	130399	1.82889	-0.889696	16.8766	0.00308392	0.0499024	Up	#N/A
ENSG00000205220	PSMB10	5699	1.8805	0.0694188	16.8731	0.00308579	0.0499024	Up	#N/A
