# Supplementary material for: ATRX mutations mediate an immunogenic phenotype and macrophage infiltration in neuroblastoma
Source: Cancer Lett. Author manuscript; Available in PMC 2025 May 7. (PMC12057689; doi:10.1016/j.canlet.2025.217495)
Supplement: Data1 [file NIHMS2078014-supplement-Data1.xlsx]

## Sheet: List of cytokines
	Coordinates	Target/Control
	A1, A2	Reference spots
	A3, A4	CCL1/I-309
	A5, A6	CCL2/MCP-1
	A7, A8	MIP-1α/MIP-1β
	A9, A10	CCL5/RANTES
	A11, A12	CD40 ligand/TNFSF5
	A13, A14	Complement Component C5/C5a
	A15, A16	CXCL1/GR0α
	A17, A18	CXCL10/IP-10
	A19, A20	Reference spots
	B3, B4	CXCL11/I-TAC
	B5, B6	CXCL12/SDF-1
	B7, B8	G-CSF
	B9, B10	GM-CSF
	B11, B12	ICAM-1/CD54
	B13, B14	IFN-γ
	B15, B16	IL-1α/IL-1F1
	B17, B18	IL-1b/IL-1F2
	C3, C4	IL-1ra/IL-1F3
	C5, C6	IL-2
	C7, C8	IL-4
	C9, C10	IL-5
	C11, C12	IL-6
	C13, C14	IL-8
	C15, C16	IL-10
	C17, C18	IL-12 p70
	D3, D4	IL-13
	D5, D6	IL-16
	D7, D8	IL-17A
	D9, D10	IL-17E
	D11, D12	IL-18/IL-1F4
	D13, D14	IL-21
	D15, D16	IL-27
	D17, D18	IL-32α
	E1, E2	Reference spots
	E3, E4	MIF
	E5, E6	Serpin E1/PAI-1
	E7, E8	TNF-α
	E9, E10	TREM-1
	E19, E20	Negative control

## Sheet: Results
Dot intensity
NBL-S A									Average	Relative to reference
A1,A2,A19,A20,E1,E2	Reference spots		5765.84	5814.84	6020.08	6905.08	7092.2	7862.67	6576.79	1
A3,A4	CCL1/I-309		54.536	43.536					49.036	0.00745592		Sample	CCL1/I-309	CCL2/MCP-1	MIP-1α/MIP-1β	CD40 ligand/TNFSF5	CXCL1/GR0α	CXCL10/IP-10	CXCL11/I-TAC	CXCL12/SDF-1	G-CSF	IFN-γ	IL-1α/IL-1F1	IL-1ra/IL-1F3	IL-2	IL-8	IL-10	IL-12 p70	IL-13	IL-16	IL17E	IL-18/IL-1F4	IL-21	IL-27	IL-32α	MIF	Serpin E1/PAI-1
A5,A6	CCL2/MCP-1		45.536	45.537					45.5365	0.00692382		A	0.00745592	0.00692375	0.0027553	0.0117317	0.00791207	0.00696822	0.0117002	0.0181362	0.00704425	0.00874834	0.0180156	0.0176709	0.0115167	0	0	0	0.029831	0.0183643	0.0155644	0.0504055	0.0136323	0.00844424	0.011092	0.550979	0.0401628
A7,A8	MIP-1α/MIP-1β		14.121	22.121					18.121	0.0027553		KO-1	0.00796095	0.0114315	0	0.0144417	0.0111413	0.0137514	0.00745095	0.0103763	0	0	0.0176571	0.0126816	0.00563065	0	0	0	0.0188823	0.0121115	0.0152917	0.0358946	0	0.0107515	0.0153166	0.45066	0.0715678
A11,12	CD40 ligand/TNFSF5		70.95	83.364					77.157	0.0117317		KO-6	0.0117364	0.213217	0	0.010683	0.00763238	0	0.0125959	0.0104989	0	0.00931826	0.0127565	0.0118264	0.0070371	0.0241148	0.00483623	0.00928494	0.0206669	0.0148673	0	0.0272653	0.0105225	0.00767934	0.0114858	0.476787	0.309558
A15,16	CXCL1/GR0α		42.536	61.536					52.036	0.00791207		KO-7	0.0117386	0.0136663	0	0.0129931	0	0	0.0107065	0.00920881	0	0.0152144	0.0165045	0.0152144	0	0	0	0	0.0212956	0.0152396	0	0.0282786	0.0171065	0	0	0.440165	0.196106
A17,18	CXCL10/IP-10		38.121	53.536					45.8285	0.00696822
B3,4	CXCL11/I-TAC		74.95	78.95					76.95	0.0117002
B5,6	CXCL12/SDF-1		118.778	119.778					119.278	0.0181362
B7,8	G-CSF		38.121	54.536					46.3285	0.00704425
B13,14	IFN-γ		61.536	53.536					57.536	0.00874834
B15,16	IL-1α/IL-1F1		112.778	124.192					118.485	0.0180156
C3,4	IL-1ra/IL-1F3		124.364	108.071					116.218	0.0176709
C5,6	IL-2		70.243	81.243					75.743	0.0115167
C13,C14	IL-8		0	0					0	0
C15,16	IL-10		0	0					0	0
C17,18	IL-12 p70		0	0					0	0
D3,4	IL-13		196.899	195.485					196.192	0.029831
D5,6	IL-16		120.778	120.778					120.778	0.0183643
D9,10	IL17E		104.364	100.364					102.364	0.0155644
D11,12	IL-18/IL-1F4		328.213	334.799					331.506	0.0504055
D13,14	IL-21		101.364	77.95					89.657	0.0136323
D15,16	IL-27		53.536	57.536					55.536	0.00844424
D17,18	IL-32α		80.95	64.95					72.95	0.011092
E3,E4	MIF		3633.23	3614.11					3623.67	0.550979
E5,E6	Serpin E1/PAI-1		330.263	198.021					264.142	0.0401628
KO-1									Average	Relative to reference
A1,A2,A19,A20,E1,E2	Reference spots		5030.72	5358.13	5018.55	6116.26	6952.43	6817.55	5882.27	1
A3,A4	CCL1/I-309		55.536	38.121					46.8285	0.00796095
A5,A6	CCL2/MCP-1		72.95	61.536					67.243	0.0114315
A7,A8	MIP-1α/MIP-1β		0	0					0	0
A11,12	CD40 ligand/TNFSF5		84.95	84.95					84.95	0.0144417
A15,16	CXCL1/GR0α		61.536	69.536					65.536	0.0111413
A17,18	CXCL10/IP-10		75.536	86.243					80.8895	0.0137514
B3,4	CXCL11/I-TAC		46.121	41.536					43.8285	0.00745095
B5,6	CXCL12/SDF-1		67.536	54.536					61.036	0.0103763
B7,8	G-CSF		0	0					0	0
B13,14	IFN-γ		0	0					0	0
B15,16	IL-1α/IL-1F1		108.364	99.364					103.864	0.0176571
C3,4	IL-1ra/IL-1F3		78.95	70.243					74.5965	0.0126816
C5,6	IL-2		44.121	22.121					33.121	0.00563065
C13,C14	IL-8		0	0					0	0
C15,16	IL-10		0	0					0	0
C17,18	IL-12 p70		0	0					0	0
D3,4	IL-13		110.071	112.071					111.071	0.0188823
D5,6	IL-16		80.95	61.536					71.243	0.0121115
D9,10	IL17E		90.95	88.95					89.95	0.0152917
D11,12	IL-18/IL-1F4		196.435	225.849					211.142	0.0358946
D13,14	IL-21		0	0					0	0
D15,16	IL-27		47.536	78.95					63.243	0.0107515
D17,18	IL-32α		87.243	92.95					90.0965	0.0153166
E3,E4	MIF		2733.23	2568.58					2650.91	0.45066
E5,E6	Serpin E1/PAI-1		479.456	362.506					420.981	0.0715678
KO-6									Average	Relative to reference
A1,A2,A19,A20,E1,E2	Reference spots		6328.26	5191.72	5521.26	5717.67	7163.15	7447.15	6228.2	1
A3,A4	CCL1/I-309		72.95	73.243					73.0965	0.0117364
A5,A6	CCL2/MCP-1		1396.46	1259.46					1327.96	0.213217
A7,A8	MIP-1α/MIP-1β		0	0					0	0
A11,12	CD40 ligand/TNFSF5		59.536	73.536					66.536	0.010683
A15,16	CXCL1/GR0α		45.536	49.536					47.536	0.00763238
A17,18	CXCL10/IP-10		0	0					0	0
B3,4	CXCL11/I-TAC		78.95	77.95					78.45	0.0125959
B5,6	CXCL12/SDF-1		82.95	47.828					65.389	0.0104989
B7,8	G-CSF		0	0					0	0
B13,14	IFN-γ		54.536	61.536					58.036	0.00931826
B15,16	IL-1α/IL-1F1		80.95	77.95					79.45	0.0127565
C3,4	IL-1ra/IL-1F3		75.657	71.657					73.657	0.0118264
C5,6	IL-2		51.536	36.121					43.8285	0.0070371
C13,C14	IL-8		145.192	155.192					150.192	0.0241148
C15,16	IL-10		30.121	30.121					30.121	0.00483623
C17,18	IL-12 p70		61.536	54.121					57.8285	0.00928494
D3,4	IL-13		130.071	127.364					128.718	0.0206669
D5,6	IL-16		110.243	74.95					92.5965	0.0148673
D9,10	IL17E		0	0					0	0
D11,12	IL-18/IL-1F4		164.607	175.021					169.814	0.0272653
D13,14	IL-21		65.536	65.536					65.536	0.0105225
D15,16	IL-27		46.121	49.536					47.8285	0.00767934
D17,18	IL-32α		61.536	81.536					71.536	0.0114858
E3,E4	MIF		3026.53	2912.53					2969.53	0.476787
E5,E6	Serpin E1/PAI-1		2234.28	1621.7					1927.99	0.309558
KO-7									Average	Relative to reference
A1,A2,A19,A20,E1,E2	Reference spots		5493.13	5578.26	4704.48	4884.89	7040.43	7180.2	5813.56
A3,A4	CCL1/I-309		86.95	49.536					68.243	0.0117386
A5,A6	CCL2/MCP-1		73.95	84.95					79.45	0.0136663
A7,A8	MIP-1α/MIP-1β		0	0					0	0
A11,12	CD40 ligand/TNFSF5		69.536	81.536					75.536	0.0129931
A15,16	CXCL1/GR0α		0	0					0	0
A17,18	CXCL10/IP-10		0	0					0	0
B3,4	CXCL11/I-TAC		62.95	61.536					62.243	0.0107065
B5,6	CXCL12/SDF-1		53.536	53.536					53.536	0.00920881
B7,8	G-CSF		0	0					0	0
B13,14	IFN-γ		85.95	90.95					88.45	0.0152144
B15,16	IL-1α/IL-1F1		88.95	102.95					95.95	0.0165045
C3,4	IL-1ra/IL-1F3		89.95	86.95					88.45	0.0152144
C5,6	IL-2		0	0					0	0
C13,C14	IL-8		0	0					0	0
C15,16	IL-10		0	0					0	0
C17,18	IL-12 p70		0	0					0	0
D3,4	IL-13		119.243	128.364					123.803	0.0212956
D5,6	IL-16		82.243	94.95					88.5965	0.0152396
D9,10	IL17E		0	0					0	0
D11,12	IL-18/IL-1F4		143.192	185.607					164.399	0.0282786
D13,14	IL-21		83.95	114.95					99.45	0.0171065
D15,16	IL-27		0	0					0	0
D17,18	IL-32α		0	0					0	0
E3,E4	MIF		2603.87	2513.99					2558.93	0.440165
E5,E6	Serpin E1/PAI-1		1259.28	1020.87					1140.08	0.196106
