# Supplementary material for: ATRX mutations mediate an immunogenic phenotype and macrophage infiltration in neuroblastoma
Source: Cancer Lett. Author manuscript; Available in PMC 2025 May 7. (PMC12057689; doi:10.1016/j.canlet.2025.217495)
Supplement: Data2 [file NIHMS2078014-supplement-Data2.xlsx]

## Sheet: Feuil1
PDX model	PDX established at diagnosis or at relapse	Primary tumor at diagnosis	Stage at diagnosis	Age at diagnosis (m)	Gender	MYCN	ALK (VAF)	P53	ATRX (VAF)	ALT phenotype	Other relevant genomic alterations
IC-pPDX-17		Suprarenal	3	30	F	WT	WT	WT	c.5242G>A (100%)	Positive	CDK4 amp, MDM2 amp, ETV1 mut, PDGFB mut
	Relapse
IC-pPDX-63	Relapse	Suprarenal	4	108	M	A	WT	WT	WT	Not assessed	SRC mut
IC-pPDX-75	Relapse	Thoracic	4	216	F	WT	F1174L (33%)	WT	c.6391C>T (26%)	Not assessed
IC-pPDX-109	Relapse	Retroperit	4	97	M	A	WT	WT	WT	Not assessed	SMARC4 mut, HRAS mut
IC-pPDX-112	Diagnosis	Suprarenal	4	42	M	A	A	WT	WT	Not assessed
IC-pPDX-197	Relapse	Suprarenal	3	24	F	A	WT	WT	WT	Not assessed	CDKN2A/B homozygous deletion, VEGFC mut
