# Supplementary material for: ATRX mutations mediate an immunogenic phenotype and macrophage infiltration in neuroblastoma
Source: Cancer Lett. Author manuscript; Available in PMC 2025 May 7. (PMC12057689; doi:10.1016/j.canlet.2025.217495)
Supplement: Data3 [file NIHMS2078014-supplement-Data3.xlsx]

## Sheet: Results_10 plex discovery assay
	Results
	Units:		pg/mL			pg/mL			pg/mL			pg/mL			pg/mL			pg/mL			pg/mL			pg/mL			pg/mL			pg/mL
			BDNF			Cathepsin D			Myeloperoxidase			NCAM			PAI-1 (Total)			PDGF-AA			PDGF-AB/BB			RANTES			sICAM-1			sVCAM-1
	Assay Buffer	Dilution Factor	FI	Obs Conc.	Exp Conc.	FI	Obs Conc.	Exp Conc.	FI	Obs Conc.	Exp Conc.	FI	Obs Conc.	Exp Conc.	FI	Obs Conc.	Exp Conc.	FI	Obs Conc.	Exp Conc.	FI	Obs Conc.	Exp Conc.	FI	Obs Conc.	Exp Conc.	FI	Obs Conc.	Exp Conc.	FI	Obs Conc.	Exp Conc.
	Standard 1	1	32	0.59	0.61	---		6.1	---		6.1	20.5	4.97	6.1	23	0.49	0.61	142	0.61	0.61	39	6.05	6.1	13	0.44	0.61	13	1.89	6.1	27	15.12	15.26
	Standard 2	1	123	2.73	2.44	---		24.41	---		24.41	27.5	27.69	24.41	33	2.78	2.44	506.3	2.53	2.44	115.5	25.04	24.41	18	2.61	2.44	23	36.61	24.41	45.8	59.8	61.04
	Standard 3	1	410.3	9.11	9.77	---		97.66	14	97.66	97.66	49.3	91.93	97.66	61.5	9.23	9.77	1638	9.37	9.77	394	95.15	97.66	56	9.56	9.77	40.5	91.57	97.66	129	257.59	244.14
	Standard 4	1	1842	38.99	39.06	183	390.62	390.63	21	390.62	390.63	166.8	407.98	390.63	208.8	42.04	39.06	5465	39.65	39.06	1532.5	396.14	390.63	440.8	39.65	39.06	150.8	406.17	390.63	423.3	955.34	976.56
	Standard 5	1	7725.3	159.19	156.25	697	1562.5	1562.5	67	1562.5	1562.5	607.5	1522.13	1562.5	675.3	145.67	156.25	13401.5	161.43	156.25	4957.3	1550.46	1562.5	3426	154.74	156.25	551.8	1453.51	1562.5	1618.3	3808.16	3906.25
	Standard 6	1	21312.3	618.38	625	2294.5	6250	6250	611.5	6250	6250	2367.3	6349.02	6250	2861.8	657.68	625	20833.5	570.36	625	10433.5	6473.7	6250	14323.8	640.51	625	2631	6701.57	6250	6284	16139.8	15625
	Standard 7	1	26643.5	2210.74	2500	6733.5	25000	25000	4868.5	25000	25000	6092.3	24725.1	25000	8751	2456.03	2500	25146	2441.65	2500	12578.5	18570.5	25000	19655	1875.55	2500	8124.5	24336.2	25000	14845	60436.3	62500
	Standard 8	1	27296	OOR >	10000	12018.5	100000	100000	13603	100000	100000	9257.5	101119	100000	18935.5	10065.1	10000	26674	24869.6	10000	13611	OOR >	100000	21492	OOR >	10000	16288.5	101546	100000	19356	279121	250000
	A1	1	135	3.01		3334	9947.96		16	184.35		404	1011.38		767	166.18		65.5	0.24		12	OOR <		13	0.44		10.5	OOR <		17	OOR <
	A2	1	283	6.32		4825.5	15888.2		13	54.2		321	802.29		3111	719.86		57	0.2		13	OOR <		10	OOR <		10	OOR <		20	OOR <
	A3	1	30	0.54		3127	9185.79		14	97.66		314	784.59		3056.5	706.19		38.5	0.12		14	OOR <		36	6.52		10	OOR <		23	5.56
	A4	1	509.5	11.25		3729.5	11443.2		14.5	119.4		299	746.63		3224	748.36		208	0.94		12	OOR <		12	OOR <		12.5	OOR <		22.5	4.37
	A5	1	148	3.3		2862	8229.45		14	97.66		415	1039.02		1691	376.81		73	0.27		12	OOR <		11	OOR <		10	OOR <		19	OOR <
	A6	1	490	10.83		4077	12802.1		13	54.2		1004	2528.68		2667.5	609.83		51	0.17		13	OOR <		12	OOR <		11	OOR <		20	OOR <
	A7	1	195	4.36		4156.5	13119.3		14	97.66		498	1247.33		1787	399.2		61	0.22		11	OOR <		11	OOR <		11	OOR <		21	0.77
	A8	1	41	0.81		2643	7454.83		13	54.2		350	875.48		940.5	205.13		64	0.23		11	OOR <		12	OOR <		10.5	OOR <		19	OOR <
	A9	1	762	16.63		3167	9332.02		14	97.66		305.5	763.09		2836	651.3		164	0.71		13	OOR <		12	OOR <		14	5.77		18	OOR <

## Sheet: Analysis_10 plex
	Cell count (M)	Sample		BDNF	CathepsinD	Myeloperoxidase	NCAM	PAI-1
	3.5	A	A1	3.01	9947.96	184.35	1011.38	166.18
	2.9	B	A2	6.32	15888.2	54.2	802.29	719.86
	3.8	D	A5	3.3	8229.45	97.66	1039.02	376.81
	3.4	E	A7	4.36	13119.3	97.66	1247.33	399.2
	2.1	IFF-1	A6	10.83	12802.1	54.2	2528.68	609.83
	2.8	IFF-2	A8	0.81	7454.83	54.2	875.48	205.13
	4.29	IFF-4	A9	16.63	9332.02	97.66	763.09	651.3
	1.6	KO-5	A3	0.54	9185.79	97.66	784.59	706.19
	2.2	KO-7	A4	11.25	11443.2	119.4	746.63	748.36
				BDNF	CathepsinD	Myeloperoxidase	NCAM	PAI-1
	Normalized to Cell Count		A	0.86	2842.27	52.6714	288.966	47.48
			B	2.17931	5478.7	18.6897	276.652	248.228
			D	0.868421	2165.64	25.7	273.426	99.1605
			E	1.28235	3858.61	28.7235	366.862	117.412
			IFF-1	5.15714	6096.24	25.8095	1204.13	290.395
			IFF-2	0.289286	2662.44	19.3571	312.671	73.2607
			IFF-4	3.87646	2175.3	22.7646	177.876	151.818
			KO-5	0.3375	5741.12	61.0375	490.369	441.369
			KO-7	5.11364	5201.46	54.2727	339.377	340.164

## Sheet: Results_48 plex discovery assay
	Results
	Units:		pg/mL			pg/mL			pg/mL			pg/mL			pg/mL			pg/mL			pg/mL			pg/mL			pg/mL			pg/mL			pg/mL			pg/mL			pg/mL			pg/mL			pg/mL			pg/mL
			EGF			Eotaxin			FGF-2			FLT-3L			Fractalkine			G-CSF			GM-CSF			GROα			IFNα2			IFNγ			IL-1α			IL-1β			IL-1RA			IL-2			IL-3			IL-4
	Assay Buffer	Dilution Factor	FI	Obs Conc.	Exp Conc.	FI	Obs Conc.	Exp Conc.	FI	Obs Conc.	Exp Conc.	FI	Obs Conc.	Exp Conc.	FI	Obs Conc.	Exp Conc.	FI	Obs Conc.	Exp Conc.	FI	Obs Conc.	Exp Conc.	FI	Obs Conc.	Exp Conc.	FI	Obs Conc.	Exp Conc.	FI	Obs Conc.	Exp Conc.	FI	Obs Conc.	Exp Conc.	FI	Obs Conc.	Exp Conc.	FI	Obs Conc.	Exp Conc.	FI	Obs Conc.	Exp Conc.	FI	Obs Conc.	Exp Conc.	FI	Obs Conc.
	Standard 1	1	---		0.64	---		0.64	11	1.02	5.12	9	0.2	0.19	8	5.59	6.4	21.5	0.96	0.96	336	0.42	0.51	10.5	0.21	0.26	10	1.01	1.6	33	0.26	0.26	44	0.96	0.96	---		0.32	14	0.32	0.32	27.5	0.12	0.13	73	0.26	0.26	37	0.13
	Standard 2	1	23	3.2	3.2	11	3.2	3.2	18	26.95	25.6	24	0.94	0.96	21	34.76	32	40	4.81	4.8	370	2.92	2.56	18.5	1.37	1.28	20	9.4	8	63	1.28	1.28	120.8	4.81	4.8	14	1.6	1.6	38	1.62	1.6	38	0.65	0.64	107	1.26	1.28	103	0.64
	Standard 3	1	79.5	15.99	16	67.8	16	16	132.5	127.5	128	143	4.84	4.8	121	153.65	160	167.5	23.88	24	490	12.13	12.8	62.8	6.42	6.4	73	39.49	40	220	6.38	6.4	489.5	23.9	24	23	8	8	146.5	7.88	8	91	3.17	3.2	294	6.43	6.4	409	3.21
	Standard 4	1	951	80.05	80	766.8	80.02	80	1352	621.23	640	963.5	24.26	24	1144	809.81	800	1053	120.75	120	1094	65.27	64	330	30.91	32	468	193.09	200	1045.5	32.13	32	2168	120.52	120	73	40	40	668	40.29	40	376.8	16	16	1108.3	31.97	32	1779.5	15.84
	Standard 5	1	6508.3	399.21	400	5016	398.74	400	7214	3723.81	3200	4999	118.34	120	7761	4017.54	4000	6123	597.34	600	3137.8	319.11	320	2008	165.67	160	3563	1024.5	1000	5123.5	159.75	160	7766.5	597.4	600	431	200	200	2868.5	199.78	200	1825	80.41	80	3739.5	160.09	160	7405	80.91
	Standard 6	1	16130	2022.37	2000	14307	2038.16	2000	12389	12504.8	16000	14604	596.06	600	20229	19495.3	20000	19092	3018.4	3000	8009	1577.81	1600	7643	779.66	800	16493	4949.49	5000	17568.5	798.82	800	17085.5	3024.99	3000	2994.5	1000	1000	9512	999.23	1000	7536.8	397.46	400	9163	793.72	800	18480	390.57
	Standard 7	1	21275	9452.03	10000	21335.5	9285.1	10000	16631	59785.8	80000	22782.5	3583.74	3000	24831	105379	100000	25483.5	14737.1	15000	14905.5	8258.56	8000	15003	4236.3	4000	25055.5	28033.4	25000	24704	4313.39	4000	22733	14626.7	15000	10278	5000	5000	17618.5	5014.97	5000	18567.8	2019.62	2000	16250	4077.3	4000	24717.5	2577.31
	Standard 8	1	23095	57087.8	50000	24959	57277.1	50000	19576.5	OOR >	400000	24648	10221.7	15000	25454	1503600	500000	---		75000	19966	38877.7	40000	17258	17821.9	20000	25510	67227.7	125000	25255	11607.1	20000	24595.5	78761.5	75000	18347.5	25000	25000	20895	24823.4	25000	24971	9838.1	10000	21982	19683.2	20000	25201	5160.05
	A1	1	21	1.64		16	5.22		12	9.99		12.5	0.4		17	27.42		16	OOR <		299	OOR <		15.5	0.97		11.5	2.61		120	3.16		31	0.31		14.5	1.96		15	0.37		28	0.15		42	OOR <		331.5	2.55
	A2	1	19	OOR <		12	3.67		16	22.64		12	0.37		17	27.42		11	OOR <		297.5	OOR <		13	0.61		12	3.09		110	2.83		33	0.41		15	2.32		15	0.37		29	0.2		39	OOR <		356	2.76
	A3	1	22	2.54		14	4.5		15	20.18		12.5	0.4		18	29.33		15	OOR <		327.5	OOR <		14	0.76		14	4.84		90	2.17		22	OOR <		13.5	1.24		13	0.27		29.5	0.23		40	OOR <		259	1.93
	A4	1	20	OOR <		17	5.55		13	14.17		12	0.37		15	23.44		14	OOR <		619	22.58		15	0.9		12	3.09		94	2.3		28	0.16		14	1.6		15	0.37		32	0.35		50	OOR <		269	2.01
	A5	1	21.5	2.13		19	6.18		17	24.88		15	0.53		16	25.46		13	OOR <		392	4.57		13	0.61		9	OOR <		121	3.19		23.5	OOR <		15	2.32		14	0.32		32	0.35		51	OOR <		349.5	2.7
	A6	1	26	4.68		25	7.84		18.5	27.93		15	0.53		78	109.73		15	OOR <		370.5	2.96		12	0.46		10	1.01		158	4.39		24	OOR <		15	2.32		16	0.42		35	0.51		42	OOR <		450	3.57
	A7	1	25.5	4.47		16	5.22		15	20.18		9	0.2		32	52.36		13	OOR <		494.5	12.48		15	0.9		10	1.01		131	3.51		24	OOR <		17	3.75		18	0.53		28.5	0.17		51	OOR <		407	3.2
	A8	1	22	2.54		15	4.87		14.5	18.85		10	0.26		9	8.93		14.5	OOR <		361	2.26		14	0.76		12	3.09		98	2.44		35	0.51		16	3.03		19	0.58		29	0.2		47	OOR <		303	2.3
	A9	1	25.5	4.47		14	4.5		15	20.18		10.5	0.29		28	46.29		13	OOR <		333.5	0.24		15	0.9		12	3.09		132	3.55		23.5	OOR <		18	4.46		16	0.42		29.5	0.23		38	OOR <		372	2.89
[truncated: 97 more columns]

## Sheet: Analysis_48 plex
	Cell count (M)	Sample	EGF	Eotaxin	FGF-2	FLT3L	Fractalkine	GM-CSF	GROalpha	IFNa2	IFNy	IL1b	IL1Ra	IL2	IL4	IL6	IL8	IL9	IL12-p40	IL13	IL15	IL17A	IL22	IL27	MCSF	MCP1	MCP3	CXCL9	MIP1b	PDGFAA	PDGFAB	SCD40L	TGFA	TNFa	TNFb	VEGFA
	3.5	A	1.64	5.22	9.99	0.4	27.42	OOR <	0.97	2.61	3.16	1.96	0.37	0.15	2.55	0.24	1.01	3.23	6.51	30.51	0.49	0.94	61.88	32.38	33.7	180.04	5.5	2.12	1.09	3.92	23.82	10.36	1.73	4.16	38	1304.34
	2.9	B	OOR <	3.67	22.64	0.37	27.42	OOR <	0.61	3.09	2.83	2.32	0.37	0.2	2.76	0.1	1.16	5.07	8.89	27.12	1.09	0.19	59.79	39.44	16.16	27.45	5.75	1.43	1.36	3.65	14.49	6.42	1.11	3.41	38	1306.73
	3.8	D	2.13	6.18	24.88	0.53	25.46	4.57	0.61	OOR <	3.19	2.32	0.32	0.35	2.7	0.13	1.31	3.03	3.91	28.49	0.94	0.36	63.17	31.4	36.37	57.17	6.47	1.43	0.94	3.38	23.82	8.77	0.94	3.71	34.89	1303.24
	3.4	E	4.47	5.22	20.18	0.2	52.36	12.48	0.9	1.01	3.51	3.75	0.53	0.17	3.2	0.11	1.01	3.88	6.51	32.52	0.57	0.8	62.91	37.78	43.39	35.19	5.63	1.56	1.42	3.65	25.82	4.87	1.27	4.38	42.33	2114.64
	2.1	IFF-1	4.68	7.84	27.93	0.53	109.73	2.96	0.46	1.01	4.39	2.32	0.42	0.51	3.57	0.41	1.46	3.47	3.91	35.16	1.52	0.36	85.23	34.26	149.03	253.58	6.36	1.81	0.82	1.13	27.72	7.2	0.86	4.88	51.16	3142.51
	2.8	IFF-2	2.54	4.87	18.85	0.26	8.93	2.26	0.76	3.09	2.44	3.03	0.58	0.2	2.3	0.06	0.71	2.95	8.89	24.37	0.34	OOR <	57.14	29.37	24.14	43.54	5.37	1.43	1.11	3.79	23.82	7.2	0.77	3.18	27.29	887.51
	4.29	IFF-4	4.47	4.5	20.18	0.29	46.29	0.24	0.9	3.09	3.55	4.46	0.42	0.23	2.89	0.1	1.61	3.1	3.91	30.51	1.24	OOR <	67.73	41.04	46.3	26.14	6.36	1.56	1.4	7.69	33.01	8.77	0.94	3.97	39.3	1651.06
	1.6	KO-5	2.54	4.5	20.18	0.4	29.33	OOR <	0.76	4.84	2.17	1.24	0.27	0.23	1.93	0.41	1.69	5.13	6.51	24.37	0.34	0.19	45.73	37.78	29.82	308.89	5.63	1.69	1.04	2.5	11.56	5.65	0.86	2.71	24.01	693.47
	2.2	KO-7	OOR <	5.55	14.17	0.37	23.44	22.58	0.9	3.09	2.3	1.6	0.37	0.35	2.01	0.27	1.99	4.39	6.51	22.63	0.72	OOR <	56.34	34.26	52.15	151.03	7.43	1.87	1.31	10.14	11.56	7.2	1.43	3.18	23.66	785.87
			EGF	Eotaxin	FGF-2	FLT3L	Fractalkine	GM-CSF	GROalpha	IFNa2	IFNy	IL1b	IL1Ra	IL2	IL4	IL6	IL8	IL9	IL12-p40	IL13	IL15	IL17A	IL22	IL27	MCSF	MCP1	MCP3	CXCL9	MIP1b	PDGFAA	PDGFAB	SCD40L	TGFA	TNFa	TNFb	VEGFA
	Normalized to Cell Count	A	0.468571	1.49143	2.85429	0.114286	7.83429	0	0.277143	0.745714	0.902857	0.56	0.105714	0.0428571	0.728571	0.0685714	0.288571	0.922857	1.86	8.71714	0.14	0.268571	17.68	9.25143	9.62857	51.44	1.57143	0.605714	0.311429	1.12	6.80571	2.96	0.494286	1.18857	10.8571	372.669
		B	0	1.26552	7.8069	0.127586	9.45517	0	0.210345	1.06552	0.975862	0.8	0.127586	0.0689655	0.951724	0.0344828	0.4	1.74828	3.06552	9.35172	0.375862	0.0655172	20.6172	13.6	5.57241	9.46552	1.98276	0.493103	0.468966	1.25862	4.99655	2.21379	0.382759	1.17586	13.1034	450.597
		D	0.560526	1.62632	6.54737	0.139474	6.7	1.20263	0.160526	0	0.839474	0.610526	0.0842105	0.0921053	0.710526	0.0342105	0.344737	0.797368	1.02895	7.49737	0.247368	0.0947368	16.6237	8.26316	9.57105	15.0447	1.70263	0.376316	0.247368	0.889474	6.26842	2.30789	0.247368	0.976316	9.18158	342.958
		E	1.31471	1.53529	5.93529	0.0588235	15.4	3.67059	0.264706	0.297059	1.03235	1.10294	0.155882	0.05	0.941176	0.0323529	0.297059	1.14118	1.91471	9.56471	0.167647	0.235294	18.5029	11.1118	12.7618	10.35	1.65588	0.458824	0.417647	1.07353	7.59412	1.43235	0.373529	1.28824	12.45	621.953
		IFF-1	2.22857	3.73333	13.3	0.252381	52.2524	1.40952	0.219048	0.480952	2.09048	1.10476	0.2	0.242857	1.7	0.195238	0.695238	1.65238	1.8619	16.7429	0.72381	0.171429	40.5857	16.3143	70.9667	120.752	3.02857	0.861905	0.390476	0.538095	13.2	3.42857	0.409524	2.32381	24.3619	1496.43
		IFF-2	0.907143	1.73929	6.73214	0.0928571	3.18929	0.807143	0.271429	1.10357	0.871429	1.08214	0.207143	0.0714286	0.821429	0.0214286	0.253571	1.05357	3.175	8.70357	0.121429	0	20.4071	10.4893	8.62143	15.55	1.91786	0.510714	0.396429	1.35357	8.50714	2.57143	0.275	1.13571	9.74643	316.968
		IFF-4	1.04196	1.04895	4.70396	0.0675991	10.7902	0.0559441	0.20979	0.72028	0.827506	1.03963	0.0979021	0.0536131	0.67366	0.02331	0.375291	0.722611	0.911422	7.11189	0.289044	0	15.7879	9.56643	10.7925	6.09324	1.48252	0.363636	0.32634	1.79254	7.69464	2.04429	0.219114	0.925408	9.16084	384.862
		KO-5	1.5875	2.8125	12.6125	0.25	18.3312	0	0.475	3.025	1.35625	0.775	0.16875	0.14375	1.20625	0.25625	1.05625	3.20625	4.06875	15.2312	0.2125	0.11875	28.5812	23.6125	18.6375	193.056	3.51875	1.05625	0.65	1.5625	7.225	3.53125	0.5375	1.69375	15.0062	433.419
		KO-7	0	2.52273	6.44091	0.168182	10.6545	10.2636	0.409091	1.40455	1.04545	0.727273	0.168182	0.159091	0.913636	0.122727	0.904545	1.99545	2.95909	10.2864	0.327273	0	25.6091	15.5727	23.7045	68.65	3.37727	0.85	0.595455	4.60909	5.25455	3.27273	0.65	1.44545	10.7545	357.214

## Sheet: Legend and Notes
	ENTRY		DEFINITION		DESCRIPTION
	FI		Fluorescence Intensity		The median reporter fluorescence intensity value of the bead population for a specific analyte in arbitrary fluorescence intensity units.
	Obs. Conc.		Observed Concentration		The concentration corresponding to the measured FI value calculated with the standard curve.
	Exp. Conc.		Expected Concentration		The known concentration values used to generate the standard curves.
	OOR >		Out of Range Above the Standard Curve (Logistic Regession)		For data analysis purposes, OOR > can either be omitted or designated to a particular concentration value, such as the highest standard value or the highest extrapolated value obtained for the particular analyte, etc.
	OOR <		Out of Range Below the Standard Curve (Logistic Regression)		For data analysis purposes, OOR < can either be omitted or designated to a particular concentration value, such as 0 pg/ml, half of the lowest value obtained for the particular analyte, etc.
	OOR		Out of Range (Cubic Spline)		Check the FI value to determine if the result is above or below the curve. See OOR > and OOR < above.
	Orange Data		Extrapolated Value		The FI signal was either above or below the range of the standard curve, but the formula of the curve allowed for the estimation of the concentration value. Extrapolated values fall outside of the regression model and so may be less accurate.
	Blue Sample Label		Sample Partially Filtered		The sample did not pass through a 0.22µm filter, requiring the filter be pierced to allow the recovery of sufficient sample volume. This could introduce particulate matter in the reaction well, which can cause assay interference.
			Low Bead Count Or No Beads		The sample interfered with the analyte's beads, causing the beads to aggregate, resulting in low (or no) bead acquisition in the analyzer. Data associated with low bead counts may be less accurate.
			Possible Signal Saturation		Saturation of the fluoescence signals may be occurring due to high analyte concentrations. Retesting with a dilution may be necessary to distinguish sample trends.
			Low Sample Volume		Insufficient sample volume was provided; the assay was run with less volume than required - the data may not reflect the true analyte concentrations in the sample.
			Possible Heterophile Antibody Interference		Possible false positive assay interference is indicated when the median FI value of all the analytes in the panel is greater than the 95% percentile in our sample database. Heterophile antibodies (e.g. rheumatoid factors or human anti-animal antibody (HAAA) induced by monoclonal antibody therapies) are thought to be present in ~5-10% of all human plasma or serum samples.
	Notes:
	1. Due to the normal variation of fluorescence signals, higher %CV values are common for low signal results (i.e. low FI values) for replicate samples.
	2. If results are very high (i.e. FI values approaching upper asymptote of the standard curve), saturation may be occurring due to high analyte concentrations. Retesting with a dilution factor may be necessary to distinguish sample trends. For cost-effective retesting, It may be possible to retest using a smaller panel or custom-plex kit.
	3. The typical regressions applied to generate standard curves are 5 parameter logistic and cubic spline.
	4. For FI values above or below the extrapolatable range of the standard curve for a particluar analyte, a point-to-point semi-log regression may be applied to extrapolate concentration values if detectable trends between samples are observed (the FI signal associated with the lowest standard point may be greater the lower limit of detection for the analyte). Alternatively, raw FI signals can be …
	Breen EJ, Tan W, Khan A. The Statistical Value of Raw Fluorescence Signal in Luminex xMAP Based Multiplex Immunoassays. Sci Rep. 2016 May 31;6:26996. doi: 10.1038/srep26996.
	5. a) If your samples have been diluted, the observed concentration results are multiplied by the dilution factor. Low signal results (i.e. low FI values) from a diluted sample may result in artificially high observed concentration values due to this multiplication if the FI value approaches a baseline signal.
	5. b) If the assay is a high sensitivity panel (HDHSTC14 - Human High Sensitivity T-Cell 14-Plex Discovery Assay, or MDHSTC18 - Mouse High Sensitivity T-Cell 18-Plex Discovery Assay), the observed 2 fold increase in dilution for samples is a function of the assay standard. Eve Technologies does NOT dilute samples in the traditional sense for HDHSTC14 or MDHSTC18, however the way the standard is p…
	6. It is not recommended to directly compare individual analyte results from samples that have different dilution factors. Different dilution factors introduce uncontrolled variables, such as sample matrix effects, that can influence the FI signals in unpredictable ways, so dilutional linearity should not be assumed.
